# Supplementary material for: Naldemedine is associated with earlier defecation in critically ill patients with opioid-induced constipation: A retrospective, single-center cohort study
Source: PLoS One. 2024 Jan 3;19(1):e0295952. doi: 10.1371/journal.pone.0295952 (PMC10763934; doi:10.1371/journal.pone.0295952)
Supplement: S1 Data — (XLSX) [file pone.0295952.s003.xlsx]

## Sheet: forS1data_plos
age	gender	bmi	admcateg	main_dis_cat	rass	apache2score	maintdialysis	fentanyl	morphine	muscle_relaxants	vasoactive_drugs	other_sedatives	en_use	abx_use	metoclopramide	laxat_Inc	bilirubin	creatinine	PF_ratio	mv_inclusion	totalmv	nald_start	rescue_start	rescue_detail	defecation	diarrhea	icudisch_inc	observation	los_icu	hospideath	icudeath	icudisch_on_mv	icu_death_on_mv
78	1	20.2128	1	5	-1	23	0	1	0	0	1	1	0	0	0	0	4.8	1.15	392	1	30.0951	NA	NA	NA	NA	0	645.283	96	30.1854	1	1	1	1
74	0	16.7987	2	2	-2	17	0	1	0	0	0	1	1	1	0	0	0.29	0.47	259	1	2.84375	NA	NA	NA	NA	0	47.25	47.25	3.99306	0	0	0	0
65	1	26.3656	2	1	-1	25	1	1	0	0	0	1	0	1	0	0	0.21	12.6	193	1	3.39931	NA	NA	NA	83	0	89.75	83	5.69444	0	0	0	0
68	0	23.634	3	1	-1	12	0	1	0	0	0	0	1	0	1	0	1.6	0.69	152	1	3.85417	NA	NA	NA	81	0	91	81	5.86111	0	0	0	0
67	1	21.2585	3	4	0	10	0	1	0	0	0	0	0	0	0	0	0.76	1.19	355	0	0.0763889	NA	NA	NA	15	1	180.5	15	10.3889	0	0	0	0
57	0	16.218	1	4	-4	26	1	1	0	0	1	0	1	1	0	0	2.75	1.97	184	1	15.9222	NA	NA	NA	83	0	335.05	83	21.2833	1	1	1	1
78	0	31.0446	3	5	-3	22	0	1	0	0	1	0	1	1	0	0	0.46	0.93	449	1	11.6042	NA	NA	NA	18	0	265	18	13.5972	1	0	0	0
68	1	23.8751	1	2	-4	28	0	1	0	1	1	1	1	1	0	0	0.6	0.66	140	1	67.8542	NA	80.4833	picosulfate	NA	0	1725	96	73.7986	0	0	0	0
78	1	22.9913	1	2	-1	25	0	1	0	0	0	1	0	1	0	0	0.77	1.49	203	1	10.8403	41.9	34.85	picosulfate	45	0	236.5	45	11.8264	0	0	0	0
51	1	22.5541	2	1	-1	11	0	1	0	0	0	0	0	1	0	0	0.68	1.04	216	1	0.5	NA	NA	NA	52	0	74.25	52	5.65625	0	0	0	0
77	0	17.528	3	1	-1	13	0	1	0	0	0	0	1	1	0	1	0.91	0.69	357	1	3.86111	NA	NA	NA	NA	0	47.6333	47.6333	4.04375	0	0	0	0
66	1	20.7031	3	2	-1	10	0	1	0	0	0	0	1	0	0	0	0.57	0.55	311	1	2.8125	NA	NA	NA	86	0	523	86	23.8056	0	0	0	0
77	1	22.9481	1	3	1	27	0	1	0	0	0	1	0	0	0	0	0.93	0.65	313	1	2.12153	NA	NA	NA	NA	0	168.5	96	8.98264	0	0	0	0
48	1	29.0657	3	1	-1	12	0	1	0	0	0	1	1	0	0	0	0.28	0.68	145	1	5.57292	NA	34.25	Mg_Oxide	95	0	172.25	95	9.56597	0	0	0	0
81	1	27.6817	3	1	-2	21	0	1	0	0	0	1	0	0	0	0	0.44	2.31	201	1	3.85417	NA	NA	NA	NA	0	93	93	5.84722	0	0	0	0
47	1	26.9896	3	1	-1	11	0	1	0	0	0	0	1	1	0	0	0.72	0.6	140	1	4.375	38	38	Mg_Oxide	41	0	107	41	6.54514	0	0	0	0
70	0	21.6413	1	3	-4	24	0	1	0	0	0	1	1	0	0	0	0.53	0.46	354	1	10.2271	NA	48	Mg_Oxide	NA	0	195.333	96	10.2951	0	0	0	0
75	1	32.0556	2	1	-1	12	0	1	0	0	0	1	0	0	0	0	1.03	1.14	164	1	3.85417	NA	NA	NA	40	0	112.667	40	6.63889	0	0	0	0
61	1	22.6873	1	2	-4	32	0	1	0	0	1	0	0	1	0	0	5.92	1.2	162	1	21.1285	NA	NA	NA	NA	0	72.6667	72.6667	21.566	1	1	1	1
79	0	17.0874	3	1	-2	34	0	1	0	0	0	0	0	1	0	0	27.82	1.44	338	1	20.2681	NA	NA	NA	8	0	184.6	8	20.2681	1	1	1	1
78	0	21.8522	2	1	-1	19	0	1	0	0	0	0	1	0	1	0	0.94	1.23	263	1	11.9062	NA	NA	NA	NA	0	282	96	13.7188	0	0	0	0
55	1	35.6657	3	1	-1	26	0	1	0	0	1	0	1	0	0	0	0.39	4.18	253	1	9.10764	NA	55.3833	picosulfate	NA	0	288.333	96	14.1562	0	0	0	0
50	1	18.776	2	5	-2	12	0	1	0	0	0	0	0	0	0	0	0.23	0.55	326	0	0	NA	NA	NA	NA	0	21.25	21.25	3.71181	0	0	0	0
69	1	22.2596	2	1	-1	18	0	1	0	0	0	0	0	0	0	0	0.47	1.78	317	1	2.81597	NA	NA	NA	58	0	79	58	5.66319	0	0	0	0
81	0	17.5781	3	4	-1	16	0	1	0	0	0	0	0	0	0	0	0.68	0.35	265	0	0	NA	NA	NA	NA	0	40	40	3.72222	0	0	0	0
78	1	23.4375	1	2	-2	37	0	1	0	0	0	0	1	1	0	0	0.33	1.56	146	1	30.8924	NA	NA	NA	64	0	510	64	30.8924	1	0	1	0
58	1	24.6914	1	5	-5	32	0	1	0	1	1	1	1	0	0	0	0.81	1.71	93	1	34.7361	NA	NA	NA	38	0	787	38	35.0556	0	0	1	0
59	0	26.5643	1	3	-4	10	0	1	0	0	0	0	0	0	1	0	0.58	1.29	327	1	22.2431	NA	NA	NA	NA	0	559	96	25.2465	0	0	0	0
75	1	16.6493	3	3	-3	15	0	1	0	0	0	0	0	0	0	0	1.35	0.62	304	1	3.78125	NA	NA	NA	9	0	286.167	9	13.8576	0	0	0	0
81	1	17.4394	1	3	2	23	0	1	0	0	0	1	1	0	0	0	0.3	1.3	420	1	18.0938	NA	NA	NA	4	0	434.75	4	22.0764	0	0	0	0
76	1	17.3061	1	1	-2	22	0	1	0	0	1	0	0	0	0	0	0.82	1.11	266	1	13.0938	NA	NA	NA	56	0	291.5	56	15.9444	0	0	0	0
52	1	27.0416	1	1	0	5	0	1	0	0	0	0	0	0	0	1	0.76	1.01	101	0	0	NA	NA	NA	60	0	76.5	60	6.52431	0	0	0	0
55	1	28.6254	1	2	0	25	0	1	0	0	1	0	1	0	0	0	0.83	0.68	174	1	13.0035	NA	NA	NA	3	1	214.833	3	13.0035	0	0	1	0
22	0	19.6707	1	5	0	19	0	1	0	0	0	0	0	1	0	0	2.51	1.01	416	0	22.6861	NA	NA	NA	NA	0	1123.88	96	49.0681	1	1	1	1
72	0	23.7812	1	2	1	30	0	1	0	0	0	1	1	0	1	0	0.74	1.44	239	1	80.9271	NA	78.3333	NA	69	0	1895.25	69	80.9271	0	0	1	0
54	1	24.2215	1	1	-4	25	0	1	0	0	0	0	0	0	0	0	0.45	0.48	326	1	4.40625	NA	NA	NA	NA	0	57	57	4.40625	0	0	1	0
72	1	20.5885	2	2	-2	25	0	1	0	0	0	1	0	0	0	0	0.47	4.66	231	1	6.90347	NA	NA	NA	81	1	109.683	81	6.90347	1	1	1	1
63	1	23.8118	2	1	-1	12	0	1	0	0	0	1	0	1	0	0	1.34	0.86	90	1	0.890278	NA	NA	NA	NA	0	74.25	74.25	6.78472	0	0	0	0
72	0	30.9909	1	5	0	32	0	1	0	0	1	1	0	0	0	0	1.16	4.31	388	1	5.09375	NA	NA	NA	NA	0	233	96	12.1042	0	0	0	0
96	0	20.9351	2	1	-2	17	0	1	0	0	1	0	1	0	0	0	0.37	1.63	283	1	6.92361	NA	NA	NA	NA	0	257.5	96	12.9583	0	0	0	0
70	0	19.8686	2	1	-1	18	0	1	0	0	0	0	0	0	1	0	0.38	0.6	349	1	0.135417	NA	NA	NA	NA	0	14.6667	14.6667	2.73958	0	0	0	0
73	1	25.6401	3	1	-1	27	0	1	0	0	0	0	0	0	0	0	0.97	3.6	183	1	4.88542	89.4167	NA	NA	91	0	132.5	91	7.90625	0	0	0	0
69	1	27.117	2	1	0	26	1	1	0	0	0	0	0	1	0	0	0.35	7.74	149	1	0.288194	NA	NA	NA	88	0	90.5	88	5.81597	0	0	0	0
74	1	19.23	2	4	-1	16	0	1	0	0	0	0	0	1	0	0	1.16	0.75	156	1	7.84722	NA	NA	NA	8	1	134.333	8	8.74306	0	0	0	0
81	0	22.0386	3	4	-1	31	0	1	0	0	0	1	1	0	0	0	0.76	3.41	218	1	16.0069	NA	NA	NA	6	1	264	6	18.2257	0	0	0	0
81	1	16.901	1	2	-1	32	0	1	0	0	0	0	0	1	0	0	1.88	1.77	253	1	7.62153	95.75	43.95	Mg_Oxide	NA	0	213.5	96	10.8958	0	0	0	0
74	0	26.6065	2	1	0	20	0	1	0	0	1	0	0	1	0	0	0.55	0.78	195	1	1.03472	NA	NA	NA	29	0	71	29	4.96528	0	0	0	0
39	1	19.5918	3	1	-3	11	0	1	0	0	0	1	0	0	0	0	0.8	1.02	289	1	20.7014	NA	NA	NA	NA	0	591.833	96	26.6667	0	0	0	0
75	1	20.5499	3	5	-1	10	0	1	0	0	0	0	1	0	0	0	0.59	0.57	240	1	4.15278	NA	NA	NA	34	1	72	34	4.94444	0	0	0	0
74	1	26.4552	2	2	0	17	0	1	0	0	1	0	0	0	0	0	0.35	0.83	541	1	1.87153	NA	NA	NA	NA	0	19.25	19.25	2.77778	0	0	0	0
64	1	21.6333	1	3	-3	8	0	1	0	0	0	1	0	0	0	0	0.7	0.7	314	1	2.01736	NA	NA	NA	47	1	188.167	47	12.6285	0	0	0	0
90	1	19.5312	1	5	-1	27	0	1	0	0	0	0	1	0	0	0	0.78	1.48	191	1	4.89931	NA	16	sennnoside	45	1	106.25	45	7.89236	1	0	0	0
78	1	18.8189	1	1	1	22	0	1	0	0	0	1	0	1	0	0	2.58	1.47	223	1	16.9347	NA	NA	NA	NA	0	267.1	96	18.0389	1	1	1	1
67	1	25.8762	2	4	0	17	0	1	0	0	0	1	0	0	0	0	1.37	1.44	195	1	3.14583	NA	NA	NA	NA	0	60.5	60.5	5.78125	0	0	0	0
45	0	24.974	1	3	-4	11	0	1	0	0	0	1	1	0	0	0	0.64	0.34	305	1	24.4583	17.5	NA	NA	NA	0	684.167	96	30.4653	0	0	0	0
41	0	18.9553	2	1	0	10	0	1	0	0	0	0	0	0	0	0	0.58	0.47	467	1	0.340278	NA	NA	NA	NA	0	24.25	24.25	2.99653	0	0	0	0
67	1	24.6417	1	1	-2	27	0	1	0	0	0	1	1	0	0	0	1.23	3	193	1	2.35069	NA	NA	NA	66	0	110.167	66	7.47917	0	0	0	0
77	1	19.9481	2	2	-1	19	0	1	0	0	0	1	1	0	0	0	0.47	1.21	225	1	12.8681	NA	95.3333	NA	42	0	338.75	42	17.5451	1	0	0	0
70	0	18.946	3	1	-1	19	0	1	0	0	0	0	1	0	0	0	0.64	1.24	305	1	2.93056	NA	NA	NA	45	0	114.25	45	7.02083	0	0	0	0
25	1	19.8743	3	1	-1	11	0	1	0	0	1	1	0	0	0	0	4.34	0.69	370	1	1.65972	68.5	NA	NA	NA	0	93.5	93.5	5.89236	0	0	0	0
70	1	25.7117	3	1	-5	15	0	1	0	1	0	1	0	1	0	0	4.18	0.98	278	1	5.94097	NA	NA	NA	NA	0	245.5	96	12.2153	0	0	0	0
73	0	19.6506	1	5	0	14	0	1	0	0	0	0	0	1	0	0	0.56	0.45	288	1	2.76528	NA	NA	NA	NA	0	43.25	43.25	3.74653	0	0	0	0
75	0	20.7756	2	1	-1	24	0	1	0	0	0	0	0	1	0	0	0.24	3	213	1	5.95486	NA	NA	NA	NA	0	109.333	96	6.87153	0	0	0	0
36	0	27.5556	1	2	-3	13	0	1	0	0	0	1	1	1	0	0	0.75	0.53	121	1	4.05903	NA	5.5	Amitiza	44	0	70.8333	44	4.875	0	0	0	0
48	0	22.2222	1	4	0	20	0	1	0	0	1	0	0	1	0	0	0.41	0.36	291	1	12.2917	NA	NA	NA	3	1	142.5	3	13.5729	0	0	1	0
45	0	29.2969	1	5	-4	38	0	1	0	0	1	0	0	0	0	0	2.5	1.85	359	1	34.7465	NA	NA	NA	29	1	771	29	34.7639	0	0	1	0
74	1	21.7274	1	2	-3	33	0	1	0	0	1	1	0	0	0	0	0.22	9.77	156	1	17.6382	NA	31.5833	sennnoside	49	0	376.817	49	17.6382	1	1	1	1
70	0	20.396	3	5	-4	26	0	1	0	0	1	0	0	0	0	0	5.15	1.82	225	1	5.63194	NA	NA	NA	6	0	129	6	7.88194	0	0	0	0
74	0	24.5	1	4	-1	21	0	1	0	0	1	0	0	1	0	0	0.84	2.38	310	0	0	NA	NA	NA	NA	0	13	13	2.98611	1	0	0	0
35	1	32.924	1	2	-2	10	0	1	0	0	1	1	0	0	0	0	0.22	0.72	246	1	7.1875	80.6333	80.6333	picosulfate	NA	0	168.75	96	9.65625	0	0	0	0
84	1	28.125	3	5	-1	22	0	1	0	0	0	1	1	0	0	0	0.46	0.56	349	1	6.88542	NA	51	Mg_Oxide	63	1	117.75	63	6.88542	0	0	1	0
61	1	24.5089	3	1	-1	29	0	1	0	0	0	1	0	0	0	0	7.89	3.57	94	0	0	NA	17.5	picosulfate	52	1	104.333	52	6.45139	0	0	0	0
79	1	17.5401	1	2	-1	24	0	1	0	0	0	1	1	0	0	0	0.44	1.09	150	1	41.4771	NA	NA	NA	9	0	949.267	9	42.4139	1	1	0	0
44	1	34.4777	1	2	-3	24	0	1	0	0	1	1	1	0	0	0	0.24	0.55	185	1	6.56944	85.1667	85.1667	NA	58	1	157.5	58	8.48611	0	0	0	0
75	0	17.6693	1	3	-3	25	0	1	0	0	0	1	1	0	0	0	0.32	0.46	408	1	15.2257	NA	3.66667	picosulfate	68	1	173.75	68	16.5069	0	0	0	0
65	1	26.3169	1	5	-1	34	0	1	0	0	0	0	1	0	0	0	12.22	2.59	285	1	15.1576	NA	NA	NA	45	0	311.117	45	15.1715	1	1	1	1
62	1	32.2468	1	5	-5	32	0	1	0	0	1	0	0	0	0	0	1.41	3.47	270	1	38.5451	NA	NA	NA	48	1	877.75	48	38.5451	1	0	1	0
49	0	24.1288	1	5	-3	25	0	1	0	0	1	1	0	1	0	0	0.22	0.54	245	1	15.5625	84.1667	87.8333	picosulfate	NA	0	393.5	96	18.3993	0	0	0	0
75	1	26.0933	1	2	-1	15	0	1	0	0	0	0	1	0	0	0	0.46	0.84	273	1	2.74653	NA	NA	NA	NA	0	18.75	18.75	2.74653	0	0	1	0
47	0	16.6505	1	2	0	14	0	1	0	0	0	0	1	0	0	0	0.76	0.33	335	1	12.3819	NA	59	Mg_Oxide	NA	0	250	96	12.3819	0	0	1	0
75	1	18.7305	1	5	-1	29	0	1	0	0	0	0	1	0	0	0	0.5	0.97	209	1	7.22569	NA	NA	NA	29	0	166	29	13.9861	0	0	0	0
56	1	26.5381	2	1	0	9	0	1	0	0	0	0	0	0	0	0	0.46	0.71	191	1	0.684028	NA	NA	NA	NA	0	40.75	40.75	3.79861	0	0	0	0
80	1	26.7135	1	1	-3	32	0	0	1	0	0	0	0	1	0	0	0.39	2.6	249	1	9.53194	NA	NA	NA	NA	0	153.85	96	9.53194	1	1	1	1
40	1	22.0487	1	2	-1	21	0	1	0	0	0	0	0	0	0	0	1.76	0.74	312	1	4.58681	NA	NA	NA	NA	0	28	28	4.93403	0	0	0	0
67	0	24.4229	1	2	-1	18	0	1	0	0	0	0	1	1	0	0	0.29	0.42	263	1	16.4285	NA	NA	NA	2	1	351	2	16.7083	0	0	0	0
80	1	24.3594	1	2	-5	26	0	1	0	0	1	1	0	0	0	0	0.68	3.18	275	1	7.89722	NA	NA	NA	64	1	136.117	64	7.89722	1	1	1	1
77	1	23.3355	1	2	-4	21	0	1	0	0	1	1	1	1	0	0	0.49	0.57	137	1	26.4597	NA	76	Mg_Oxide	NA	0	587.85	96	26.584	1	1	1	1
50	0	16.3913	2	1	-2	19	0	1	0	0	1	0	0	1	1	0	4.1	0.49	307	1	5.60069	19	NA	NA	28	0	256.25	28	12.8264	0	0	0	0
31	1	20.4014	2	1	0	9	0	1	0	0	0	0	0	0	0	0	0.79	1.26	272	1	0.715278	NA	NA	NA	NA	0	17.25	17.25	2.69097	0	0	0	0
50	1	31.4652	3	3	-2	10	0	1	0	0	0	1	1	1	0	0	1.2	0.76	98	1	15.8403	NA	NA	NA	NA	0	381.5	96	17.8472	0	0	0	0
67	1	25.8003	2	1	-1	10	0	1	0	0	0	0	1	0	0	0	1.36	0.94	252	1	5.77778	NA	NA	NA	40	0	105.5	40	6.73611	0	0	0	0
76	1	20.2982	1	1	-1	30	1	1	0	0	1	0	0	1	0	0	0.46	3.71	305	1	4.53472	NA	NA	NA	NA	0	54.6667	54.6667	4.53472	1	0	1	0
61	1	25.4483	2	1	-1	15	0	1	0	0	0	1	1	0	0	0	0.79	0.69	203	1	2.71181	NA	76	Mg_Oxide	NA	0	93	93	5.82986	0	0	0	0
53	0	20.3125	3	5	-4	25	0	1	0	0	0	1	0	0	0	0	0.44	0.33	336	1	14.2049	NA	NA	NA	NA	0	319	96	15.4271	0	0	0	0
69	1	23.1978	2	1	0	17	0	1	0	0	0	0	0	0	0	0	0.82	1.93	165	0	0	NA	NA	NA	12	1	140	12	7.79167	0	0	0	0
60	0	25.7812	1	2	-2	16	0	1	0	0	0	1	1	1	0	0	0.19	0.57	130	1	6.96667	NA	1.38333	Amitiza	72	1	120.5	72	6.96667	0	0	1	0
41	0	22.1294	2	1	0	10	0	1	0	0	0	0	0	1	0	0	0.23	0.56	322	1	0.232639	NA	NA	NA	NA	0	17.25	17.25	3.78472	0	0	0	0
35	1	24.9135	3	3	-4	14	0	1	0	0	0	0	0	1	0	0	0.7	0.63	136	1	15.5417	NA	87.4333	Mg_Oxide	NA	0	354	96	16.7083	0	0	0	0
18	1	20.204	1	1	1	35	0	1	0	0	0	0	0	0	0	0	2.07	1.03	314	1	2.79167	NA	NA	NA	NA	0	20.3333	20.3333	2.79167	1	1	1	1
70	0	29.4764	2	5	-1	15	0	1	0	0	0	0	0	0	0	0	0.45	0.49	334	1	1.89931	NA	NA	NA	NA	0	22	22	2.88889	0	0	0	0
80	0	23.6861	3	1	-4	30	0	1	0	0	1	1	0	1	0	0	0.58	1.67	246	1	15.6792	NA	NA	NA	NA	0	509.5	96	23.5972	0	0	0	0
77	1	18.6529	1	3	-1	24	0	1	0	0	0	0	1	0	0	0	0.85	1.05	323	1	3.90278	NA	NA	NA	71	0	165	71	8.93056	0	0	0	0
67	0	24.9112	2	4	1	19	0	1	0	0	0	1	0	0	1	0	3.15	1.8	120	1	101.237	NA	NA	NA	24	1	2382.45	24	101.237	1	1	1	1
79	1	20.7612	1	4	1	35	0	1	0	0	1	1	0	1	0	0	1.76	1.84	385	1	2.89931	NA	NA	NA	NA	0	62	62	5.56597	0	0	0	0
60	1	44.9827	1	1	-1	21	0	1	0	0	1	0	0	0	0	0	0.6	3.07	121	1	3.30208	NA	NA	NA	NA	0	172.25	96	9.44097	0	0	0	0
57	1	26.6728	1	2	-5	28	0	1	0	0	1	1	0	0	0	0	0.38	4.03	181	1	35.125	71.0833	NA	NA	74	0	795.833	74	35.125	0	0	1	0
73	1	24.4646	3	1	1	17	0	1	0	0	1	1	0	1	0	0	0.29	0.86	212	1	4.23611	NA	NA	NA	NA	0	81.25	81.25	5.86458	0	0	0	0
83	0	20.0887	1	5	-2	34	1	1	0	0	1	0	0	1	0	0	2.04	1.21	187	1	12.684	NA	92.5	sennnoside	NA	0	255.167	96	12.7465	1	0	1	0
74	1	27.2247	1	5	-1	31	0	1	0	0	0	0	1	1	0	0	0.58	0.57	231	1	2.78819	NA	NA	NA	NA	0	72.3333	72.3333	5.02431	0	0	0	0
58	1	19.7924	3	1	-1	16	0	1	0	0	0	1	1	0	0	0	0.36	1.78	230	1	6.77431	NA	NA	NA	NA	0	237.25	96	11.9514	0	0	0	0
70	0	17.2103	1	4	-1	22	0	1	0	0	0	0	1	0	0	0	5.51	0.43	293	1	3.45486	NA	NA	NA	76	0	196.5	76	10.7847	0	0	0	0
41	1	25.1808	3	5	-1	6	0	1	0	0	0	0	0	0	0	0	1.07	0.69	277	1	0.170139	NA	NA	NA	16	0	51.1667	16	4.08681	0	0	0	0
66	1	18.6851	1	2	-1	23	1	1	0	0	1	0	1	0	0	1	1.44	1.35	357	0	0	NA	NA	NA	26	0	1142.18	26	52.2785	1	1	0	0
66	1	19.1516	3	1	-4	24	0	1	0	0	0	0	1	0	0	0	0.94	0.7	263	1	3.54167	NA	87.5	NA	37	0	302.25	37	14.5625	0	0	0	0
57	1	29.2746	3	1	-1	10	0	1	0	0	0	0	0	1	0	0	0.83	1.49	147	1	5.19792	NA	NA	NA	89	0	100.75	89	6.54861	0	0	0	0
78	1	25.6373	3	3	-1	25	0	1	0	0	1	0	1	0	0	0	0.45	0.71	267	1	4.82986	NA	NA	NA	NA	0	65.75	65.75	5.78125	0	0	0	0
50	1	25.5354	3	3	-4	10	0	1	0	0	0	1	1	0	0	0	1.34	1.63	205	1	17.6285	NA	49	picosulfate	NA	0	375.667	96	17.6285	1	0	1	0
81	1	19.8543	1	2	-1	15	0	1	0	0	0	0	0	1	0	0	0.77	0.28	273	1	3.83681	NA	NA	NA	21	0	44	21	3.85069	0	0	1	0
69	1	24.8192	1	5	-2	32	0	1	0	0	1	0	0	1	0	0	17.79	1.96	252	1	20.5097	NA	NA	NA	25	1	64.0667	25	23.2806	1	1	1	1
59	1	24.4637	2	1	0	14	0	1	0	0	0	0	0	0	0	0	0.43	2.06	276	0	0	NA	NA	NA	NA	0	16.25	16.25	2.65278	0	0	0	0
48	1	27.7744	1	3	-2	11	0	1	0	0	0	1	0	0	0	0	1.14	0.66	339	0	2.75694	NA	NA	NA	NA	0	242.333	96	15.6111	0	0	0	0
79	0	19.5312	1	1	-1	13	0	1	0	0	1	0	0	0	0	0	0.98	0.7	335	1	5.69444	NA	NA	NA	NA	0	279.25	96	14.5451	0	0	0	0
77	0	21.6413	1	4	-1	21	0	1	0	0	0	0	0	0	0	0	0.49	0.46	318	1	6.80556	NA	NA	NA	12	0	15.75	12	6.80556	1	0	1	0
80	1	15.5556	1	2	-2	27	0	1	0	0	0	1	1	0	0	0	0.68	0.63	303	1	8.59028	NA	22.75	picosulfate	36	0	158.25	36	8.59028	1	1	1	1
76	0	22.8624	1	5	1	17	0	1	0	0	0	0	1	0	0	0	0.41	0.3	213	1	6.06944	NA	NA	NA	86	0	103	86	7.07292	0	0	0	0
76	0	21.2306	2	2	0	11	0	1	0	0	0	0	1	0	0	0	0.41	0.57	406	1	3.00694	NA	NA	NA	NA	0	53.75	53.75	4.20486	0	0	0	0
75	1	23.1273	1	2	-5	19	0	1	0	0	0	1	1	1	0	0	0.3	0.96	150	1	6.66667	NA	NA	NA	45	0	166	45	9.31597	0	0	0	0
77	0	22.0741	1	1	-1	15	0	1	0	0	1	0	1	0	0	0	2.18	1.14	292	1	3.50694	NA	NA	NA	NA	0	133.25	96	7.55556	0	0	0	0
71	1	41.0914	1	1	-4	24	0	1	0	0	1	1	0	0	0	0	0.81	3.94	296	0	0	NA	NA	NA	NA	0	183.5	96	10.4931	0	0	0	0
41	0	18.9745	1	2	-3	18	0	1	0	0	0	1	1	0	0	0	0.29	0.57	239	1	20.0764	NA	42	Mg_Oxide	NA	0	543.167	96	24.625	0	0	1	0
71	1	19.7783	2	2	-1	10	0	1	0	0	0	0	0	1	0	0	0.59	0.69	243	1	2.13194	NA	NA	NA	14	1	16	14	2.61806	0	0	0	0
48	1	21.9441	1	3	-2	16	0	1	0	0	0	1	1	0	0	0	0.44	0.48	293	1	5.85764	NA	NA	NA	NA	0	72.75	72.75	6.81597	0	0	0	0
74	1	29.9707	3	1	-1	33	1	1	0	0	1	1	0	1	0	0	0.6	6.94	287	1	7.52083	NA	NA	NA	NA	0	233.667	96	11.7986	1	0	0	0
36	1	18.2783	1	4	-4	44	0	1	0	0	0	1	0	1	0	0	9.42	1.85	438	1	11.3451	NA	NA	NA	84	0	221.867	84	11.3556	1	1	1	1
71	1	28.7592	2	1	1	23	0	1	0	0	0	0	0	0	0	0	0.56	0.9	193	1	0.888889	NA	NA	NA	NA	0	45	45	3.84028	0	0	0	0
38	1	18.1817	3	1	0	11	0	1	0	0	0	0	0	0	0	0	0.36	0.85	408	1	0.0590278	NA	NA	NA	NA	0	1.25	1.25	2.00694	0	0	0	0
61	1	18.6848	1	3	-1	28	0	1	0	0	1	1	1	1	0	0	0.25	0.46	333	1	10.8021	NA	NA	NA	85	1	233	85	11.6979	1	0	0	0
71	1	19.7799	1	5	-2	35	0	1	0	0	1	0	1	0	0	0	1.01	1.6	136	1	18.8958	NA	1.91667	picosulfate	8	1	358	8	19.1181	0	0	0	0
49	0	17.0874	1	2	-2	24	0	1	0	0	0	1	1	0	0	0	0.44	0.37	326	1	31.5104	NA	NA	NA	51	0	707	51	31.5104	0	0	1	0
47	0	21.4143	2	1	0	14	0	1	0	0	0	1	1	1	0	0	0.68	0.87	217	1	2.88542	NA	NA	NA	NA	0	111.333	96	6.72222	0	0	0	0
73	0	22.006	2	5	0	21	0	1	0	0	0	0	0	1	0	0	1.19	2.1	297	0	0	NA	NA	NA	NA	0	19.75	19.75	2.80556	0	0	0	0
82	1	24.2778	2	1	0	16	0	1	0	0	0	0	0	1	1	0	0.74	0.93	264	0	0	NA	NA	NA	NA	0	41.5	41.5	3.97569	0	0	0	0
50	1	15.7893	1	2	-5	40	0	1	0	1	0	1	1	0	0	0	0.97	1.65	74	1	7.59028	NA	NA	NA	70	0	134.667	70	7.59028	1	1	1	1
64	0	24.9503	3	1	1	7	0	1	0	0	0	0	0	0	0	0	0.68	0.53	185	1	2.83333	NA	79.0833	picosulfate	85	0	173.333	85	10.0174	0	0	0	0
53	1	20.5145	3	1	-1	18	0	1	0	0	1	1	1	1	0	0	1.92	1.29	465	1	4.70139	NA	NA	NA	86	0	115.5	86	6.86458	0	0	0	0
73	1	22.3471	3	1	-2	33	1	1	0	0	1	0	1	0	0	0	0.39	4.63	182	1	10.7118	NA	76.0833	picosulfate	NA	0	511	96	23.7569	0	0	0	0
85	1	19.8347	3	1	-4	11	0	1	0	0	1	0	1	1	0	0	6.82	2.02	309	1	7.74306	NA	NA	NA	NA	0	138.25	96	11.6701	0	0	0	0
68	0	29.5858	3	1	-2	24	0	1	0	0	1	1	1	0	0	0	0.66	0.93	170	1	5.10069	NA	NA	NA	NA	0	99	96	6.14236	1	0	0	0
76	1	14.0202	1	3	-2	31	1	1	0	0	0	0	1	0	0	0	0.31	4.42	305	1	10.7882	NA	NA	NA	4	0	175.5	4	10.7882	0	0	1	0
67	1	21.7993	2	1	-2	24	1	1	0	0	0	0	0	1	0	0	0.56	4.38	237	1	42.6042	NA	NA	NA	51	0	967.583	51	42.6042	1	0	1	0
54	0	28.578	2	1	-1	14	0	1	0	0	0	0	1	1	0	0	5.48	1.03	153	1	8.60556	57.5	73.8833	picosulfate	88	1	183.25	88	9.78472	0	0	0	0
70	1	16.7573	3	1	-1	15	0	1	0	0	1	0	0	0	0	0	1.23	1.59	183	1	5.80139	NA	NA	NA	89	0	433	89	20.0139	0	0	0	0
56	1	30.6689	1	1	-1	23	0	1	0	0	0	0	0	0	0	1	3.03	5.96	158	0	5.32639	NA	NA	NA	4	0	430.25	4	24.7639	1	0	0	0
73	1	15.2801	1	2	-1	31	0	1	0	0	1	1	0	0	0	0	0.38	0.55	236	1	2	NA	NA	NA	61	0	67	61	4.79167	0	0	0	0
65	1	21.7433	3	5	-1	12	0	1	0	0	0	1	1	0	0	0	0.92	0.8	373	1	6.42014	NA	NA	NA	24	1	132.167	24	7.45486	0	0	0	0
83	1	24.3046	1	5	-1	33	0	1	0	0	1	0	1	0	0	0	0.2	0.99	265	1	5.09028	NA	NA	NA	15	0	190.483	15	11.4924	1	1	0	0
94	1	20.8117	1	2	1	27	0	1	0	0	0	0	0	0	0	0	0.37	2.06	399	1	2	NA	NA	NA	NA	0	53	53	4.12847	0	0	0	0
59	1	26.7755	3	1	-1	19	0	1	0	0	0	1	1	1	0	0	0.73	2.29	164	1	8.5	79.4667	79.4667	picosulfate	NA	0	286.25	96	13.8681	0	0	0	0
68	1	32.872	1	1	2	20	1	1	0	0	0	1	1	0	0	0	0.21	10.06	243	1	8.94444	NA	NA	NA	27	1	938.333	27	49.5417	1	0	0	0
62	1	24.858	3	1	0	14	0	1	0	0	0	1	0	1	0	0	3.12	0.83	77	1	0.274306	NA	NA	NA	NA	0	68.25	68.25	4.84722	0	0	0	0
70	0	18.3318	2	1	0	18	0	1	0	0	0	0	1	0	0	0	2.71	0.55	243	1	11.5243	NA	NA	NA	25	0	378	25	24.5069	0	0	0	0
82	1	19.4051	2	1	-1	13	0	1	0	0	0	0	0	1	0	0	0.73	0.59	378	0	0	NA	NA	NA	NA	0	64.25	64.25	4.71875	0	0	0	0
72	0	27.1964	1	2	-4	45	0	1	0	0	1	0	1	1	0	0	0.48	2.54	119	1	8.99167	NA	NA	NA	4	1	247	4	12.9688	0	0	0	0
72	1	16.9444	3	2	-3	26	0	1	0	0	0	1	1	1	0	0	0.48	0.44	251	1	3.80208	NA	NA	NA	44	0	187.5	44	9.77778	0	0	0	0
30	0	30.854	1	2	-4	31	0	1	0	0	1	1	0	0	0	0	1.4	1.72	76	1	6.67361	NA	NA	NA	68	1	204.5	68	10.5035	0	0	0	0
72	1	21.3016	2	2	-1	21	0	1	0	0	0	1	0	0	0	0	4.43	0.53	469	1	17.4757	NA	NA	NA	68	0	372.667	68	17.4757	0	0	1	0
60	1	25.9516	1	2	-4	16	0	1	0	1	0	1	0	0	0	0	1.59	1.89	156	1	18.8854	2	NA	NA	91	0	407.017	91	18.8861	1	1	0	0
61	1	23.5294	3	5	-3	13	0	1	0	0	0	1	0	0	0	0	0.42	1.4	322	1	6.88889	NA	NA	NA	NA	0	260.25	96	13.0938	0	0	0	0
55	1	24.2215	1	2	-4	21	0	1	0	0	0	1	1	1	0	0	0.72	0.96	330	1	32.3438	42.8333	NA	NA	NA	0	729.5	96	32.3472	0	0	1	0
79	1	19.9219	3	1	-1	20	0	1	0	0	0	1	1	1	0	0	0.37	0.72	100	1	4.6875	63	72.1667	picosulfate	74	0	400.167	74	18.6597	0	0	0	0
82	1	15.9408	3	1	-2	22	0	1	0	0	0	0	0	0	0	0	0.35	3.07	222	1	53.7431	NA	NA	NA	76	0	1237	76	53.7431	0	0	1	0
63	1	22.2909	1	2	-2	38	0	1	0	0	0	0	0	0	0	0	4.1	2.54	177	1	65.8826	NA	NA	NA	NA	0	1533.68	96	67.1083	1	1	1	1
73	1	22.2418	2	1	-1	21	0	1	0	0	0	0	0	1	0	0	3.49	1.32	175	1	3.65278	NA	NA	NA	33	0	103.25	33	6.80208	0	0	0	0
88	1	22.3945	1	2	-3	38	0	1	0	0	0	1	1	1	0	0	2.07	3.03	180	1	8.70208	NA	NA	NA	21	0	162.017	21	8.71597	1	1	1	1
78	1	27.8286	2	1	-2	26	0	1	0	0	1	0	0	0	0	0	1.37	1.79	221	1	84.0965	NA	NA	NA	6	0	186.483	6	84.0965	1	1	1	1
23	1	22.4913	1	5	-4	22	0	1	0	0	0	1	1	0	0	0	0.78	0.52	432	1	7.51389	NA	58	Mg_Oxide	77	0	150.833	77	8.21528	0	0	0	0
77	1	20.9517	1	1	-1	29	0	1	0	0	1	0	0	1	0	0	0.49	5.53	322	1	7.72153	NA	93	sennnoside	NA	0	279.25	96	16.3889	0	0	0	0
60	1	21.8851	2	1	1	16	0	1	0	0	0	0	0	0	0	0	1.42	1.19	350	1	0.75	NA	NA	NA	NA	0	41.5	41.5	3.70139	0	0	0	0
89	0	15.5556	1	4	-1	13	0	1	0	0	0	1	0	0	0	0	0.5	0.96	164	1	12.1944	NA	NA	NA	NA	0	213.5	96	16.7708	0	0	0	0
74	1	23.0363	3	1	-2	30	1	1	0	0	1	1	1	0	0	0	0.76	5.05	271	1	6.42361	NA	91	picosulfate	NA	0	444.75	96	21.0451	0	0	0	0
71	1	23.3864	3	1	0	9	0	1	0	0	0	0	0	0	0	0	0.44	0.7	246	1	0.513889	NA	NA	NA	NA	0	39.25	39.25	4.11806	0	0	0	0
73	1	27.0552	1	1	-1	17	0	1	0	0	0	1	0	0	0	0	0.72	0.71	231	1	2.83333	NA	NA	NA	61	0	116.5	61	6.99653	0	0	0	0
65	0	20.7455	1	4	-1	9	0	1	0	0	0	0	1	0	0	0	0.76	0.66	377	1	0.680556	NA	NA	NA	NA	0	61	61	4.47569	0	0	0	0
75	1	28.6501	2	1	-4	31	0	1	0	0	0	1	0	1	0	0	0.89	5.57	110	1	10.9201	NA	NA	NA	NA	0	242	96	12.0486	0	0	0	0
70	1	32.6697	1	4	-4	36	0	1	0	0	1	1	0	0	0	0	0.54	2.08	369	1	7.17361	NA	NA	NA	17	1	142	17	10.0486	0	0	0	0
65	1	20.173	2	1	-1	15	0	1	0	0	0	0	0	1	0	0	1.44	2.86	330	1	0.427083	NA	NA	NA	NA	0	46.25	46.25	3.875	0	0	0	0
49	1	20.7935	1	1	-4	29	0	1	0	0	0	1	0	0	0	0	0.43	1.02	344	1	36.2639	NA	NA	NA	52	0	823	52	36.2639	1	0	1	0
82	0	21.1486	1	5	-1	23	0	1	0	0	0	0	1	0	0	0	0.51	2.23	241	1	2.64931	NA	NA	NA	NA	0	236	96	12.0382	0	0	0	0
80	1	23.4375	3	1	-3	25	0	1	0	0	0	1	0	1	1	0	0.35	5.13	235	1	27.1743	NA	NA	NA	NA	0	561	96	28.4514	0	0	0	0
61	1	23.03	3	1	-1	13	0	1	0	0	0	1	0	1	0	0	0.58	0.83	262	1	2.83681	NA	41.3333	Mg_Oxide	42	0	45	42	4.88194	0	0	0	0
84	0	19.6	2	1	-3	20	0	1	0	0	0	1	1	1	0	0	0.63	0.77	155	1	20.5694	NA	77.75	picosulfate	NA	0	521.333	96	23.8333	0	0	0	0
68	1	17.7926	1	1	0	18	0	1	0	0	1	0	1	0	0	1	0.69	0.94	339	1	3.62847	NA	NA	NA	31	1	140.667	31	7.92361	0	0	0	0
67	1	20.2812	1	3	-3	20	0	1	0	0	0	1	1	0	0	0	0.77	0.63	374	1	5.72222	NA	NA	NA	NA	0	374.75	96	17.5521	0	0	0	0
74	1	25.5937	1	2	-4	37	0	1	0	0	1	0	0	0	0	0	0.7	3.19	79	1	11.6361	NA	NA	NA	67	0	232.35	67	11.9833	1	1	1	1
82	0	21.1111	2	1	-1	25	1	1	0	0	0	0	0	0	0	0	0.26	2.91	187	1	0.982639	NA	46.1667	Amitiza	NA	0	70.25	70.25	4.98958	0	0	0	0
72	0	17.1225	1	1	-1	19	0	1	0	0	1	0	1	0	0	0	1.21	0.9	278	1	9.54167	NA	NA	NA	NA	0	243.75	96	18.1562	0	0	0	0
69	0	21.6586	2	1	-1	15	0	1	0	0	0	0	1	1	0	0	0.75	0.91	171	1	5.86181	NA	NA	NA	NA	0	160.5	96	8.80208	0	0	0	0
70	1	22.8571	3	3	-4	32	0	1	0	0	0	1	1	0	0	0	1.78	0.93	203	1	10.8056	NA	53.0167	picosulfate	94	0	257	94	12.7847	0	0	0	0
60	1	24.1009	1	3	-3	28	0	1	0	0	0	1	1	0	0	0	0.82	0.92	331	1	29.8507	NA	83	picosulfate	NA	0	675.25	96	30.184	1	0	0	0
83	0	19.9792	3	1	-4	20	0	1	0	0	1	1	0	0	0	0	3.26	0.6	240	1	4.70833	NA	NA	NA	94	0	161.75	94	8.84722	0	0	0	0
88	1	21.4844	1	2	-3	21	0	1	0	0	0	0	0	0	0	0	0.22	1.41	266	1	2.19444	NA	NA	NA	33	0	132	33	7.48958	0	0	0	0
57	1	17.4219	1	1	-1	26	0	1	0	0	1	0	0	1	0	0	0.52	2.13	261	1	25.6319	NA	NA	NA	56	0	564.5	56	25.6736	1	0	1	0
89	1	20.3475	1	2	0	25	0	1	0	0	1	0	1	0	0	0	1.09	1.1	255	1	15.4486	NA	NA	NA	17	0	375	17	18.1319	1	0	1	0
84	0	16.409	2	1	-1	23	0	1	0	0	0	0	0	0	0	0	1.2	0.57	254	1	5.84722	NA	NA	NA	NA	0	112.167	96	6.63194	0	0	0	0
36	1	17.9297	1	3	-1	12	0	1	0	0	0	0	1	1	0	0	0.18	0.81	348	1	7.20486	19.75	NA	NA	41	1	138.5	41	7.71875	0	0	0	0
31	1	18.5911	3	1	-2	14	0	1	0	0	0	0	0	1	0	0	2.64	0.85	198	1	0.534722	NA	NA	NA	NA	0	14	14	4.75347	0	0	0	0
78	0	29.3413	1	5	-2	27	0	1	0	0	0	0	0	0	0	0	0.43	0.85	180	1	4.16319	NA	NA	NA	6	0	143.25	6	7.89236	0	0	0	0
74	1	18.9473	1	1	0	23	0	1	0	0	0	0	1	0	0	0	0.47	0.58	313	1	3.54514	NA	NA	NA	38	1	67	38	4.86806	0	0	0	0
77	1	25.0593	1	5	-3	16	0	1	0	0	0	1	1	0	0	0	0.81	0.91	212	1	7.43056	6	18.5333	sennnoside	61	1	296.5	61	14.2778	0	0	0	0
54	1	20.3125	1	1	-4	22	0	1	0	0	0	0	1	0	0	0	0.35	0.48	473	0	4.86806	NA	86.3667	picosulfate	NA	0	123.833	96	7.10069	0	0	1	0
71	0	17.3135	1	2	-4	18	0	1	0	0	1	1	0	1	0	0	0.31	0.81	97	1	8.22153	NA	NA	NA	NA	0	242	96	12.1215	0	0	0	0
75	1	21.6083	2	4	0	14	0	1	0	0	0	0	1	0	0	0	3.63	1.31	270	0	0	NA	NA	NA	NA	0	14.5833	14.5833	2.54861	0	0	0	0
65	1	22.3954	3	1	-5	20	0	1	0	0	1	1	0	1	0	0	0.88	1.15	105	1	6.67361	NA	NA	NA	NA	0	210.5	96	10.7292	0	0	0	0
32	1	25.0593	3	3	-3	20	0	1	0	0	0	1	1	1	0	0	0.37	0.76	286	1	9.03472	70.5333	25	Mg_Oxide	76	0	260.667	76	13.3819	0	0	0	0
76	1	26.9598	3	4	0	12	0	1	0	0	0	0	0	1	0	0	0.3	1.2	239	0	0	NA	NA	NA	NA	0	58.9167	58.9167	4.40625	0	0	0	0
41	1	25.722	2	1	-1	16	0	1	0	0	1	1	0	1	0	0	4.31	1.38	240	1	3.27431	NA	NA	NA	NA	0	86	86	5.57292	0	0	0	0
78	0	18.4467	2	1	2	23	0	1	0	0	1	1	1	0	0	0	0.78	0.87	303	1	2.875	NA	NA	NA	61	0	90	61	5.84375	0	0	0	0
63	0	13.9711	1	2	-1	11	0	1	0	0	0	0	1	0	0	0	0.7	0.22	353	1	13.1701	NA	NA	NA	22	0	292	22	14.1736	0	0	0	0
60	0	27.1614	3	1	-1	13	0	1	0	0	0	0	0	1	0	0	0.3	0.54	200	1	1.88194	NA	NA	NA	41	0	68.25	41	4.80903	0	0	0	0
67	0	22.0386	3	4	0	14	0	1	0	0	0	0	0	0	0	0	0.54	0.36	341	0	0	NA	NA	NA	NA	0	22.5833	22.5833	3.91667	0	0	0	0
71	0	27.3438	3	1	-4	29	0	1	0	0	0	1	1	1	0	0	0.63	0.97	91	1	28.5903	NA	23	Mg_Oxide	NA	0	667.25	96	29.7465	0	0	0	0
33	0	16.6493	1	1	-4	22	0	1	0	0	1	1	0	1	0	0	11.23	0.78	180	1	9.47569	72.6833	NA	NA	NA	0	304.5	96	14.9201	0	0	0	0
62	1	23.1206	3	4	0	12	0	1	0	0	0	1	0	0	0	0	0.71	0.55	103	0	0	NA	NA	NA	NA	0	65.5	65.5	4.67014	0	0	0	0
76	1	19.2894	3	1	-4	22	0	1	0	0	1	1	1	1	0	0	2.89	1.49	585	1	35.7882	NA	NA	NA	34	0	812.317	34	36.3813	1	1	1	1
71	0	20.5046	3	1	0	21	0	1	0	0	0	1	0	1	0	0	0.32	0.83	237	1	3.4375	NA	NA	NA	53	0	62	53	7.34722	0	0	0	0
80	1	22.2656	1	5	-1	15	0	1	0	0	1	1	1	0	0	0	0.3	0.99	432	1	21.2812	NA	0.933333	picosulfate	15	1	668.25	15	37.066	0	0	0	0
75	1	19.1327	3	5	-3	23	0	1	0	0	1	1	0	1	0	0	0.43	1.38	305	1	2.67014	NA	NA	NA	NA	0	60.5	60.5	4.52431	0	0	0	0
83	1	20.7	1	1	-1	23	1	1	0	0	1	0	1	0	0	0	0.37	6.7	310	1	11.6771	NA	48.6667	picosulfate	67	0	232.667	67	11.6771	1	1	1	1
73	1	30.5625	2	1	-2	18	0	1	0	0	1	1	1	0	0	0	0.72	1.78	138	1	4.65972	NA	NA	NA	81	0	107.5	81	6.77431	0	0	0	0
55	0	20.83	1	2	-5	19	0	1	0	0	0	1	0	1	0	0	0.23	0.82	163	1	12.7326	NA	84	Mg_Oxide	NA	0	259.25	96	12.8299	0	0	1	0
70	1	27.5482	3	1	1	23	0	1	0	0	0	1	1	0	0	0	0.63	1.27	157	1	4.98611	NA	NA	NA	55	0	187.333	55	10.1493	0	0	0	0
72	0	34.36	2	2	-1	17	0	1	0	0	0	0	0	1	0	0	0.91	0.5	219	1	3.91667	NA	NA	NA	48	0	74	48	5.05208	0	0	0	0
50	1	20.1956	3	1	-2	17	0	1	0	0	1	1	0	0	0	0	1.04	2.26	108	1	5.02986	NA	NA	NA	87	0	183.667	87	9.88542	0	0	0	0
74	0	18.8271	3	1	-1	14	0	1	0	0	0	0	1	0	0	0	0.64	0.59	301	1	3.39931	NA	NA	NA	78	0	148.25	78	8.18056	0	0	0	0
41	0	22.0508	1	2	-1	15	0	1	0	0	0	1	1	0	0	0	0.22	0.31	307	1	6.80208	NA	NA	NA	40	1	207.75	40	10.6076	0	0	0	0
61	1	22.9544	3	1	-1	17	1	1	0	0	0	0	1	0	0	0	0.39	6.82	260	1	2.26042	NA	NA	NA	47	0	81.3333	47	5.89931	0	0	0	0
42	1	32.872	1	5	-2	24	0	1	0	0	0	0	0	0	0	0	1.26	0.71	125	1	28.3333	NA	38.1333	Mg_Oxide	NA	0	633.667	96	28.3333	0	0	1	0
39	1	25.7117	3	3	-1	7	0	1	0	0	0	1	0	0	1	0	0.91	0.56	269	0	0	NA	NA	NA	NA	0	144.5	96	8.42361	0	0	0	0
58	1	19.9219	3	5	-1	9	0	1	0	0	0	0	0	1	0	0	0.62	0.51	289	1	0.663194	NA	NA	NA	43	0	116.75	43	7.67708	0	0	0	0
19	1	14.1994	1	2	-3	27	0	1	0	0	0	0	1	0	0	0	0.33	0.44	247	1	14.9653	NA	21.8333	picosulfate	82	0	303.833	82	14.9653	0	0	1	0
64	1	23.864	1	3	-3	20	0	1	0	0	0	0	1	0	0	0	1.63	1.64	428	1	15.566	NA	NA	NA	23	0	282.667	23	22	1	1	1	1
82	1	15.5087	2	2	-4	19	0	1	0	0	1	1	0	1	0	0	0.48	0.5	338	1	9.87847	NA	NA	NA	NA	0	212.5	96	10.8299	1	0	0	0
49	1	23.6713	1	2	-3	20	0	1	0	0	0	1	1	0	0	0	0.15	0.97	143	1	3.54167	NA	NA	NA	61	0	66	61	4.76736	0	0	0	0
73	0	15.6136	1	1	-1	23	0	1	0	0	1	0	1	1	0	0	0.64	0.59	310	1	63.2507	NA	NA	NA	24	0	51.5	24	72.1146	1	0	1	0
65	1	25.3142	1	2	-3	42	0	1	0	0	1	1	1	0	0	0	2.73	0.96	183	1	24.2458	NA	NA	NA	24	1	525.65	24	24.2806	1	1	1	1
69	1	23.8751	3	5	1	14	0	1	0	0	0	1	0	0	0	0	1.16	1.1	341	1	3.60069	NA	NA	NA	NA	0	45.75	45.75	3.85764	0	0	0	0
53	0	25.9249	2	1	-1	19	0	1	0	0	0	1	0	1	0	0	1.81	0.35	145	1	0.680556	NA	NA	NA	42	1	58.25	42	4.51042	0	0	0	0
65	0	16.2331	1	3	-2	23	0	1	0	0	0	0	1	0	0	0	1.61	0.41	267	1	4.37847	NA	NA	NA	59	0	134.5	59	7.55556	0	0	0	0
86	1	22.5827	3	1	0	13	0	1	0	0	0	1	0	0	0	0	4.06	3.19	336	1	40.5819	NA	NA	NA	2	0	818.05	2	40.5819	1	1	1	1
83	0	19.1111	3	3	-4	12	0	1	0	0	0	1	1	0	0	0	0.55	0.54	391	1	25.4042	NA	15.5	Mg_Oxide	52	1	562.533	52	25.4042	1	1	1	1
60	1	27.2509	1	5	-4	37	0	1	0	1	1	0	0	0	0	0	6.82	3.19	132	0	0	NA	NA	NA	37	0	388.433	37	23.334	1	1	0	0
39	1	24.1633	3	2	-2	7	0	1	0	0	0	0	0	1	0	0	0.9	0.83	304	1	3.5625	NA	NA	NA	NA	0	38.5	38.5	3.5625	0	0	1	0
60	0	18.369	3	3	-4	24	0	1	0	0	0	1	0	1	0	0	0.8	0.46	427	1	9.77431	NA	76.3333	picosulfate	NA	0	305	96	14.6632	0	0	0	0
61	1	22.0887	1	4	1	34	0	1	0	0	1	1	0	0	0	0	2.72	1.18	349	1	23.675	NA	NA	NA	NA	0	513.2	96	23.6924	1	1	1	1
62	1	19.5301	2	1	1	18	0	1	0	0	1	0	0	1	0	0	3.25	1	188	1	4.21528	NA	NA	NA	NA	0	144.25	96	7.98264	0	0	0	0
75	1	22.6536	2	1	-1	23	0	1	0	0	0	1	0	1	0	0	1.05	1.87	120	1	0.892361	NA	NA	NA	NA	0	42.25	42.25	3.76389	0	0	0	0
68	0	27.5312	3	1	1	15	0	1	0	0	0	0	1	0	0	0	0.75	0.69	137	1	4.51736	39.3333	38.9833	picosulfate	40	0	111.5	40	6.64236	0	0	0	0
54	1	20.898	3	3	-5	23	0	1	0	0	0	0	1	0	0	0	0.53	0.8	293	1	13.6562	NA	NA	NA	NA	0	595.5	96	26.7604	0	0	0	0
39	0	27.4077	2	1	-1	12	0	1	0	0	0	0	0	1	1	0	0.9	0.49	121	1	0.368056	NA	NA	NA	NA	0	43	43	3.83681	0	0	0	0
72	0	18.1787	3	5	-4	30	0	1	0	0	1	1	1	0	0	0	1.47	3.33	142	1	21.8917	NA	NA	NA	7	1	439.317	7	21.8917	1	1	1	1
67	1	20.4373	2	1	-1	14	0	1	0	0	0	1	0	0	0	0	0.77	0.91	223	1	3.59375	NA	NA	NA	NA	0	67.25	67.25	4.75694	0	0	0	0
67	0	16.6457	1	2	-2	28	0	1	0	0	0	0	1	0	0	0	0.37	0.39	302	1	9.84375	NA	NA	NA	19	0	205.5	19	10.6111	0	0	0	0
30	1	33.0274	1	2	-4	32	0	1	0	1	1	1	1	0	0	0	1.45	0.87	307	1	10.5	NA	NA	NA	NA	0	438.5	96	20.2361	1	0	0	0
82	0	23.1111	3	1	-1	13	0	1	0	0	0	1	1	0	1	0	0.47	0.84	170	1	4.04861	NA	NA	NA	NA	0	162.25	96	9.05556	0	0	0	0
69	1	28.2585	1	2	-5	29	0	1	0	1	1	1	1	0	0	0	0.86	1.2	244	0	0	NA	NA	NA	16	0	58.8333	16	4.40625	0	0	0	0
53	1	29.691	1	2	-4	23	0	1	0	0	0	1	1	0	0	0	0.45	1.07	179	1	8.61458	NA	NA	NA	82	0	303	82	14.6181	0	0	0	0
50	1	27.6817	1	2	-1	10	0	1	0	0	0	0	0	1	0	0	1.25	0.82	418	0	0	NA	NA	NA	NA	0	24.25	24.25	2.98611	0	0	0	0
81	1	13.8249	1	1	-2	50	1	1	0	0	1	0	1	0	0	0	0.73	1.63	168	1	12.3507	NA	NA	NA	7	1	247.25	7	12.3507	1	0	1	0
59	1	27.9274	2	1	0	12	0	1	0	0	0	0	0	0	0	0	0.79	1.45	88	1	0.65625	NA	NA	NA	NA	0	68.25	68.25	4.91319	0	0	0	0
76	0	27.268	3	1	-1	19	0	1	0	0	0	1	1	0	0	0	0.72	0.8	131	1	3.46181	NA	NA	NA	42	0	175.25	42	9.63542	0	0	0	0
60	0	13.6307	1	2	0	14	0	1	0	0	0	0	1	0	0	1	0.31	0.35	343	1	19.816	NA	69	Mg_Oxide	NA	0	424.75	96	19.9062	0	0	1	0
23	0	17.5781	3	5	-2	13	0	1	0	0	0	1	1	0	0	0	1.12	0.35	453	1	10.3333	NA	NA	NA	NA	0	201.5	96	10.3333	0	0	1	0
51	1	24.2215	1	2	-5	17	0	1	0	1	1	1	1	1	0	0	1.22	1.09	84	1	6.96597	NA	74.6333	NA	71	0	121.25	71	7.00347	0	0	0	0
68	0	30.8375	2	1	1	26	1	1	0	0	1	1	1	1	0	0	0.19	2.73	374	1	2.80903	NA	64.5	NA	45	0	64.75	45	4.85069	0	0	0	0
85	1	19.4118	3	4	0	15	0	1	0	0	0	0	0	0	0	0	0.84	0.48	388	1	0.208333	NA	NA	NA	NA	0	6.5	6.5	2.69444	0	0	0	0
54	1	22.2107	3	4	-2	24	0	1	0	0	1	0	0	0	0	0	1.27	0.98	294	1	1.96875	NA	NA	NA	NA	0	36.8333	36.8333	3.46875	0	0	0	0
78	1	24.8443	2	1	-1	24	1	1	0	0	0	1	1	1	0	1	0.31	7.07	224	1	8.30069	NA	81.5	Mg_Oxide	NA	0	223.5	96	13.8056	0	0	0	0
56	0	18.3559	3	3	-4	20	0	1	0	0	0	1	1	0	0	0	0.18	0.3	338	1	10.4618	NA	NA	NA	NA	0	178	96	11.375	0	0	0	0
72	1	24.7815	2	1	-1	19	0	1	0	0	0	0	1	0	0	1	2.84	1.62	201	1	5.55556	NA	NA	NA	31	0	47	31	6.70139	0	0	0	0
65	1	20.8506	1	2	-1	28	0	1	0	0	1	1	0	1	0	0	1.39	2.93	142	1	11.7882	NA	NA	NA	NA	0	530	96	24.0451	1	0	0	0
61	0	19.1261	1	2	-2	25	0	1	0	0	1	1	1	0	0	0	1.62	0.43	159	1	49.1479	55.5	NA	NA	NA	0	1132.88	96	49.1688	1	1	1	1
76	1	16.0959	1	2	-1	24	0	1	0	0	1	1	1	0	0	0	0.48	1.01	141	1	16.2486	NA	NA	NA	47	0	341.617	47	16.2757	1	1	1	1
77	0	16.2512	2	1	-1	23	0	1	0	0	1	1	1	1	1	0	0.83	0.69	215	1	0.854167	NA	NA	NA	NA	0	687.25	96	32.8438	0	0	0	0
30	1	15.625	1	2	-1	9	0	1	0	0	0	0	1	0	0	0	0.84	0.49	266	1	21.5938	NA	50	NA	33	0	475.167	33	21.7257	0	0	0	0
60	1	19.0972	2	1	-4	19	0	1	0	0	1	1	0	1	1	0	0.83	0.7	397	1	19.9792	94.4667	NA	NA	NA	0	618	96	27.7153	0	0	0	0
74	1	28.0277	3	1	-1	23	0	1	0	0	0	1	0	1	0	0	0.76	1.98	175	1	4.54167	NA	NA	NA	76	0	127	76	7.35417	0	0	0	0
60	1	25.9516	1	4	-3	21	0	1	0	0	0	1	0	1	0	0	0.53	1.17	319	1	7.14653	NA	NA	NA	70	0	178.217	70	9.35625	0	0	0	0
71	1	27.7816	2	1	-1	26	0	1	0	0	0	0	1	1	0	0	0.25	5.62	196	1	3.73958	NA	NA	NA	66	0	117.25	66	6.86458	0	0	0	0
48	1	19.5505	1	2	-4	27	0	1	0	0	0	1	0	1	0	0	0.86	1.37	49	1	8.06111	NA	NA	NA	NA	0	146.3	96	8.08194	1	1	1	1
80	0	21.9138	3	1	-3	19	0	1	0	0	1	1	0	1	0	0	1.14	1.73	141	1	18.8368	NA	NA	NA	NA	0	554.25	96	25.1771	0	0	0	0
60	1	23.9265	2	4	-1	9	0	1	0	0	1	0	1	0	0	0	2.3	0.62	318	1	2.39236	NA	NA	NA	NA	0	69.0833	69.0833	4.8125	0	0	0	0
80	0	25.3906	3	5	-1	18	0	1	0	0	1	0	1	0	0	0	0.39	0.56	346	1	3.73264	NA	17	Mg_Oxide	NA	0	233	96	11.7014	0	0	0	0
67	1	24.2215	3	5	-4	15	0	1	0	0	0	0	1	0	0	0	0.76	0.58	314	1	10.2951	NA	93.7	picosulfate	NA	0	200.083	96	10.2951	1	1	1	1
86	1	19.0274	1	1	-5	34	0	1	0	0	1	1	1	0	0	0	0.58	0.81	349	1	3.79514	NA	NA	NA	NA	0	540	96	24.7847	1	0	0	0
71	1	25.3411	2	1	0	18	0	1	0	0	0	1	1	1	0	0	0.58	1.66	177	1	2.76736	NA	NA	NA	40	1	86	40	5.65625	0	0	0	0
72	1	24.1461	2	1	-3	19	0	1	0	0	0	1	1	0	0	0	8.16	2.81	182	1	17.6354	NA	NA	NA	67	0	459.25	67	21.4826	0	0	0	0
59	1	23.4375	3	5	-2	17	0	1	0	0	0	1	0	1	0	0	1.11	0.69	224	1	2.29167	NA	NA	NA	NA	0	116.5	96	7.0625	0	0	0	0
68	0	15.2949	1	2	0	21	0	1	0	0	0	0	1	1	0	0	1.21	0.6	175	1	5.11806	NA	NA	NA	50	0	77	50	5.14236	0	0	0	0
79	0	28.8704	2	1	0	19	0	1	0	0	0	0	1	1	0	0	0.57	0.59	133	1	3.0625	19	NA	NA	23	0	72.25	23	4.98958	0	0	0	0
88	1	16.8242	1	1	-1	29	1	1	0	0	0	1	0	0	0	0	0.83	4.56	274	0	0	NA	NA	NA	NA	0	7.25	7.25	2.25	1	0	0	0
54	1	25.3086	3	1	-2	13	0	1	0	0	0	0	0	1	0	0	1.59	1.53	146	1	17.3438	NA	36	Mg_Oxide	NA	0	423.25	96	19.6875	0	0	0	0
55	1	22.4088	1	1	0	8	0	1	0	0	0	1	0	0	0	0	0.59	0.72	173	0	0	19.8333	19.8333	Mg_Oxide	51	0	122.25	51	11.8403	0	0	0	0
76	1	24.5258	2	1	0	24	0	1	0	0	0	0	1	1	0	0	5.68	1.13	118	1	5.95139	NA	NA	NA	28	0	190.25	28	10.8924	0	0	0	0
82	1	19.827	1	3	-1	17	0	1	0	0	0	0	1	0	0	0	0.67	0.49	365	1	7.83333	NA	62.5333	Mg_Oxide	NA	0	140.833	96	7.83333	0	0	1	0
69	1	34.5856	3	1	-1	18	0	1	0	0	0	0	1	0	0	1	0.76	0.91	167	1	4.57639	NA	NA	NA	NA	0	87.25	87.25	5.69792	0	0	0	0
52	1	26.7299	1	3	-1	14	0	1	0	0	0	0	1	0	1	0	2.22	0.65	303	1	4.67708	NA	NA	NA	20	1	289	20	14.5729	0	0	0	0
71	0	25.4767	3	1	-1	16	0	1	0	0	0	1	0	1	0	0	0.37	0.83	110	1	3.38889	NA	NA	NA	65	0	109	65	6.54167	0	0	0	0
42	0	27.2025	1	3	-4	24	0	1	0	0	0	0	0	0	0	0	0.48	0.49	255	1	16.7326	NA	16.3667	picosulfate	75	0	363.5	75	17.0868	0	0	0	0
46	1	22.3435	1	5	-1	25	0	1	0	0	1	1	0	0	0	0	14.08	2.78	200	1	3.87847	NA	NA	NA	66	0	117.75	66	6.82986	0	0	0	0
79	0	25.0606	3	5	-1	20	0	1	0	0	0	1	0	0	0	0	1.15	0.7	267	1	2.60417	NA	NA	NA	NA	0	40.25	40.25	3.62847	0	0	0	0
74	1	15.4315	1	2	1	25	0	0	1	0	0	1	0	0	0	0	0.34	0.42	319	0	0	NA	NA	NA	NA	0	85.75	85.75	6.02083	0	0	0	0
83	1	17.2134	2	1	-1	20	0	1	0	0	0	0	0	0	0	0	0.64	1.88	99	0	0	NA	NA	NA	43	0	139.25	43	7.79861	0	0	0	0
73	0	22.006	3	1	-1	30	0	1	0	0	0	0	0	1	0	0	0.75	2.57	249	0	0	NA	NA	NA	NA	0	46	46	4.80208	0	0	0	0
75	0	25.3906	3	3	-3	27	0	1	0	0	0	0	0	0	0	0	0.47	0.43	279	1	5.75	NA	NA	NA	4	1	274.167	4	13.7986	0	0	0	0
69	0	16.6493	3	3	0	15	0	1	0	0	0	0	1	0	0	0	0.39	0.58	293	1	1.97222	NA	NA	NA	66	0	123	66	7.05208	0	0	0	0
62	0	20.082	1	5	-1	19	0	1	0	0	0	0	0	1	0	0	8.98	0.54	399	0	0	NA	NA	NA	NA	0	26	26	4.01042	1	0	0	0
69	1	21.9899	1	2	-3	38	0	1	0	0	0	1	0	0	0	0	0.36	0.41	132	1	20.0347	NA	NA	NA	47	0	432	47	20.0347	0	0	1	0
72	1	22.1104	1	2	-2	23	0	1	0	0	1	0	1	0	0	0	0.91	1.13	379	1	2.875	NA	NA	NA	76	0	92	76	5.79167	0	0	0	0
80	1	22.1748	3	1	-1	21	0	1	0	0	0	1	1	0	0	0	0.87	1.96	301	1	37.0069	NA	52	picosulfate	NA	0	1002.75	96	44.3924	1	0	1	0
58	1	22.571	3	1	-2	19	0	1	0	0	0	1	1	1	0	0	2.25	1.86	147	1	16	NA	NA	NA	NA	0	436.25	96	21.8194	0	0	0	0
21	0	16.2591	1	2	-1	16	0	1	0	0	0	0	1	0	0	1	0.18	0.3	385	1	15.7743	NA	NA	NA	67	0	330	67	15.7882	0	0	1	0
77	1	23.8352	1	2	-4	26	0	1	0	1	1	1	1	0	0	0	0.61	1	223	1	13.7743	NA	NA	NA	45	0	284.5	45	13.7743	0	0	1	0
71	1	25.0675	3	4	-5	25	0	1	0	0	1	1	0	1	0	0	2.38	1.81	217	1	8.95833	NA	NA	NA	NA	0	403.167	96	18.875	1	0	0	0
63	1	21.8776	1	2	-4	29	0	1	0	0	1	1	1	0	0	0	0.28	0.64	155	1	23.9792	NA	NA	NA	42	0	528.5	42	23.9792	0	0	1	0
64	0	20.5688	1	2	2	21	0	1	0	0	0	1	0	0	0	0	0.33	0.48	278	1	2.46875	NA	NA	NA	1	1	250.25	1	12.6181	0	0	0	0
53	1	23.845	2	4	0	14	0	1	0	0	0	0	0	0	0	0	1.63	2.21	352	0	0	NA	NA	NA	41	0	46.75	41	3.90625	0	0	0	0
66	1	21.4533	1	5	-1	24	1	1	0	0	0	0	1	0	0	0	0.29	6.51	270	1	21.3785	NA	NA	NA	22	0	771.5	22	39.0903	1	0	0	0
88	0	31.0797	3	3	-2	19	0	1	0	0	0	0	1	1	0	1	0.47	1.1	169	1	21.0903	NA	NA	NA	7	0	321.25	7	24.5868	0	0	1	0
82	0	27.268	3	1	0	20	0	1	0	0	0	0	0	1	0	0	2.03	1.58	193	1	21.2285	NA	NA	NA	NA	0	458.233	96	21.2285	1	1	1	1
79	0	23.5556	3	1	-1	18	0	1	0	0	0	1	1	1	0	0	1.75	1.35	200	1	3.75556	NA	NA	NA	NA	0	87.5	87.5	5.64236	0	0	0	0
73	0	18.4911	1	1	0	13	0	1	0	0	0	0	0	0	1	0	1.2	0.55	168	0	0	NA	NA	NA	NA	0	178.333	96	9.54167	0	0	0	0
79	1	22.6562	1	2	-5	16	0	1	0	0	0	1	1	1	0	0	0.61	1.51	151	1	9.22222	NA	NA	NA	1	0	189.75	1	10.9479	0	0	0	0
68	1	19.5312	1	2	-1	28	0	1	0	0	0	1	1	0	0	0	0.5	4.55	194	1	3.91319	NA	NA	NA	20	0	145	20	7.97222	0	0	0	0
46	1	31.1655	2	1	0	14	0	1	0	0	1	0	1	0	0	0	5.07	0.67	307	1	2.67708	NA	NA	NA	NA	0	109.25	96	6.66319	0	0	0	0
73	1	25.5937	3	1	-3	32	0	1	0	0	1	1	1	0	0	0	0.95	4.47	365	1	5.09028	NA	NA	NA	NA	0	74.3333	74.3333	5.09028	1	1	1	1
67	1	29.3113	2	1	-1	19	0	1	0	0	1	0	0	1	0	0	6.35	1.33	195	1	1.87153	NA	NA	NA	NA	0	133.25	96	7.66319	0	0	0	0
71	1	25.0675	2	5	0	18	0	1	0	0	0	0	0	1	0	0	0.65	0.77	383	1	0.506944	NA	NA	NA	NA	0	11.5	11.5	2.63889	1	0	0	0
47	1	24.2123	3	1	-1	13	0	1	0	0	0	0	0	0	1	0	0.62	1.5	177	1	4.19792	NA	NA	NA	NA	0	211	96	10.7535	0	0	0	0
65	1	21.0938	1	1	-3	40	0	1	0	0	1	1	0	0	0	1	0.55	1.68	167	1	14.5	NA	NA	NA	NA	0	299	96	14.5	1	1	1	1
37	0	19.8347	3	1	-3	24	0	1	0	0	0	0	0	0	0	0	1.1	1.43	652	1	60.3854	NA	NA	NA	48	0	1751	48	74.9722	1	0	1	0
81	0	17.7778	3	1	-3	21	0	1	0	0	0	0	0	1	0	0	3.31	0.97	180	1	12.7569	NA	NA	NA	NA	0	371.25	96	17.7292	0	0	0	0
52	1	22.2222	1	3	-4	20	0	1	0	0	0	0	0	0	0	0	1.8	1.41	240	1	14.4167	NA	50.15	picosulfate	NA	0	376.25	96	17.5972	0	0	0	0
76	0	27.0552	3	1	1	15	0	1	0	0	0	1	1	0	0	0	0.59	0.86	233	1	8.24653	NA	NA	NA	83	1	196	83	10.2812	0	0	0	0
68	1	27.439	2	1	-1	21	0	1	0	0	1	0	0	1	0	0	3.69	1.28	165	1	2.84028	NA	NA	NA	83	1	111.25	83	6.77083	0	0	0	0
73	1	19.3338	2	1	0	17	0	1	0	0	0	0	1	1	0	0	2.95	0.75	118	1	4.24653	NA	75.1667	Mg_Oxide	NA	0	94.25	94.25	7.88542	0	0	0	0
74	1	21.5971	2	1	-3	16	0	1	0	0	0	1	1	1	0	0	1.15	1.2	152	1	4.57292	NA	NA	NA	53	0	75.25	53	5.76042	0	0	0	0
80	0	19.5556	1	2	-1	40	0	1	0	0	0	0	1	1	0	0	0.93	0.47	124	1	8.62153	12.6667	NA	NA	43	0	183	43	9.80208	0	0	0	0
68	1	21.7993	1	4	0	13	0	1	0	0	0	0	0	0	1	0	0.67	0.81	135	0	0	NA	NA	NA	33	0	63.5	33	4.59722	0	0	0	0
26	1	34.6021	1	2	-5	15	0	1	0	1	0	1	1	0	0	0	0.27	1.12	249	1	11.3444	36.1333	92.4167	Mg_Oxide	NA	0	255	96	12.6007	0	0	0	0
82	0	18.3655	3	1	-1	38	0	1	0	0	0	0	1	0	0	0	0.78	2.88	224	1	5.77778	NA	NA	NA	22	0	144.5	22	9.85417	0	0	0	0
92	1	22.151	3	1	-4	22	0	1	0	0	0	1	0	1	0	0	0.74	3.31	298	1	27.9479	NA	NA	NA	14	1	688.5	14	30.8611	0	0	0	0
29	1	38.71	1	3	-1	25	1	1	0	0	1	0	1	0	0	0	0.14	4.63	263	1	15.4306	NA	NA	NA	45	0	258	45	15.434	0	0	1	0
45	1	23.6841	2	1	0	11	0	1	0	0	1	0	0	0	0	0	3.01	0.87	299	1	1.14931	NA	NA	NA	NA	0	17	17	2.76042	0	0	0	0
35	0	24.2043	1	2	-2	25	0	0	1	0	0	1	1	1	0	0	0.56	0.67	117	1	14.1785	52	NA	NA	NA	0	294.033	96	14.1785	1	1	1	1
79	1	29.3848	1	1	-3	40	0	1	0	0	1	0	0	1	1	0	0.74	1.39	267	1	11.0174	93	86.4167	Lactulose	NA	0	209.75	96	11.0174	0	0	1	0
66	1	24.9919	1	5	-3	27	0	1	0	0	1	0	1	0	0	0	7.33	3.45	322	1	6.19792	NA	NA	NA	NA	0	112	96	8.00347	0	0	0	0
34	0	19.8347	2	1	0	4	0	1	0	0	0	0	0	1	0	1	1.85	0.41	261	1	4.04167	NA	NA	NA	NA	0	46.5	46.5	6.875	0	0	0	0
74	1	29.9609	1	2	-4	28	0	1	0	0	1	1	1	0	0	0	0.49	2.25	123	1	19.0375	NA	NA	NA	59	1	409.817	59	19.0375	1	1	1	1
74	1	28.4205	1	1	1	36	1	1	0	0	1	0	0	1	0	0	1.81	3.29	180	1	2.60139	NA	NA	NA	NA	0	15.6	15.6	2.64653	1	1	1	1
75	0	26.7354	2	2	0	20	0	1	0	0	0	0	0	0	0	0	0.4	1.92	149	0	0	NA	NA	NA	13	0	72	13	4.94097	0	0	0	0
74	1	23.4052	1	2	-2	19	0	1	0	0	0	1	1	0	0	0	0.1	0.99	275	1	50.1319	NA	57.6667	picosulfate	76	0	1154.5	76	50.1319	0	0	1	0
72	1	17.0068	1	2	-2	17	0	1	0	0	1	0	0	0	0	0	0.24	1.34	432	1	6.52083	NA	NA	NA	NA	0	180	96	9.46528	1	0	0	0
69	1	17.301	1	2	-3	20	0	1	0	0	1	1	1	0	0	0	2.81	1.13	78	1	27.8194	NA	NA	NA	43	1	620.667	43	27.8194	0	0	1	0
57	1	20.4999	3	4	-1	13	0	1	0	0	0	0	0	1	0	0	4.99	0.73	240	1	5.15625	NA	NA	NA	32	0	116	32	8.28472	0	0	0	0
62	1	18.4426	1	3	0	16	0	1	0	0	0	0	0	0	0	0	0.99	0.6	192	1	21.9549	NA	NA	NA	27	0	480.5	27	23.7431	0	0	1	0
46	1	23.4375	1	3	-5	24	0	1	0	0	0	1	0	0	0	0	1.28	0.54	384	1	5.78056	NA	NA	NA	55	0	91.5667	55	5.78056	1	1	1	1
67	1	21.6049	1	5	-3	31	0	1	0	0	1	0	0	1	0	1	0.26	5.16	340	1	9.0625	NA	5.5	picosulfate	NA	0	98.6667	96	14.0347	0	0	1	0
77	0	33.0659	2	1	-2	18	0	1	0	0	0	1	1	0	0	0	0.96	0.97	135	1	12.3299	NA	86	picosulfate	NA	0	472.333	96	21.7188	0	0	0	0
64	1	20.9734	1	5	-4	34	0	1	0	0	1	0	0	1	0	0	8.88	0.9	282	1	20.9354	NA	NA	NA	73	1	107.283	73	22.2931	1	1	1	1
71	0	34.4993	2	2	0	18	0	1	0	0	0	0	1	0	0	0	0.63	0.56	304	1	4.13194	NA	NA	NA	NA	0	76.3333	76.3333	6.07292	0	0	0	0
80	1	26.5039	1	2	-2	21	0	1	0	0	0	1	0	1	0	0	1.31	4.74	149	1	5.42569	NA	NA	NA	64	0	149.5	64	10.9271	0	0	0	0
70	1	23.4375	3	3	-3	14	0	1	0	0	0	0	1	0	0	0	0.47	0.79	295	1	14.625	NA	82.9167	picosulfate	NA	0	242	96	14.625	0	0	1	0
40	1	29.3337	1	4	2	21	0	1	0	0	0	1	1	0	0	0	0.56	3.58	157	1	6.79514	NA	74.65	picosulfate	NA	0	236	96	11.8056	0	0	0	0
76	0	17.4887	1	3	1	32	0	1	0	0	0	0	0	1	0	0	0.62	0.74	345	1	2.95486	NA	NA	NA	29	0	50.5	29	4.19444	0	0	0	0
61	1	28.8966	2	1	0	16	0	1	0	0	0	0	0	1	0	1	3.19	1.08	97	1	0.829861	NA	NA	NA	28	1	68.25	28	4.80556	0	0	0	0
42	1	22.0386	3	5	-1	5	0	1	0	0	0	1	1	0	0	0	0.84	0.78	291	1	6.63194	NA	NA	NA	NA	0	210.5	96	10.7083	0	0	0	0
66	0	17.7096	3	3	-5	27	0	1	0	0	0	0	0	0	0	0	0.43	0.49	342	1	12.5903	NA	NA	NA	NA	0	351.25	96	16.5903	0	0	0	0
79	0	24.3232	3	1	-2	22	0	1	0	0	1	1	0	0	0	0	2.46	2.27	311	1	17.3229	75.8667	NA	NA	95	0	357.417	95	17.3229	1	1	1	1
83	1	27.3438	1	2	-3	34	0	1	0	0	1	1	1	0	0	0	0.33	0.82	151	1	21.5208	NA	15.9167	Mg_Oxide	57	0	469.583	57	21.5208	0	0	1	0
76	1	22.8624	3	1	-2	14	0	1	0	0	1	1	0	1	0	0	1.24	1.55	126	1	4.31597	NA	NA	NA	18	0	119.25	18	7.03472	0	0	0	0
53	1	27.3438	1	1	-1	10	0	1	0	0	1	0	0	1	0	1	0.81	2.83	275	1	10.5868	NA	NA	NA	14	0	481	14	27.8542	0	0	0	0
63	1	22.0386	1	2	-5	25	0	1	0	0	0	1	0	0	0	0	3.63	4.25	206	1	11.8438	NA	NA	NA	71	1	243	71	12.0625	0	0	0	0
62	1	23.939	3	1	-3	16	0	1	0	0	0	1	0	1	0	0	0.5	1.33	196	1	5.48264	42.95	NA	NA	69	0	115.25	69	6.83681	0	0	0	0
52	1	26.2976	3	5	-1	10	0	1	0	0	0	1	1	0	0	0	0.41	0.72	400	1	3.01389	NA	NA	NA	NA	0	210.833	96	10.7535	0	0	0	0
62	1	23.7387	3	1	-1	18	0	1	0	0	0	1	1	0	0	0	0.59	0.62	346	1	2.59375	NA	NA	NA	NA	0	203.25	96	10.8854	0	0	0	0
59	0	14.0971	1	3	1	12	0	1	0	0	0	1	1	0	0	0	0.68	0.47	174	1	18.9757	NA	NA	NA	70	0	409.083	70	18.9757	0	0	1	0
63	1	25.8939	2	1	-2	16	0	1	0	0	0	1	1	0	0	0	1.61	0.83	245	1	7.62153	NA	32.25	picosulfate	72	0	209	72	10.7917	0	0	0	0
66	1	27.5482	1	2	-4	34	0	1	0	0	0	1	1	0	1	1	0.51	0.88	137	1	14.2139	NA	78	picosulfate	91	1	244.383	91	14.2139	1	1	1	1
68	1	18.3364	1	5	-2	27	1	1	0	0	0	0	0	0	0	0	0.64	2.27	403	1	4.32986	NA	NA	NA	NA	0	568	96	26.2674	1	0	0	0
80	1	24.2813	1	1	-2	29	0	1	0	0	0	1	0	0	0	0	0.79	2	290	1	2.42361	NA	NA	NA	13	0	32	13	3.55556	0	0	0	0
33	0	33.412	1	2	-5	10	0	1	0	0	0	1	1	1	0	0	0.17	0.64	195	1	4.87708	NA	53	Amitiza	NA	0	69.25	69.25	4.89931	0	0	1	0
64	1	33.7016	2	5	-1	9	0	1	0	0	0	0	1	0	0	0	1.3	0.97	315	1	5.54861	NA	NA	NA	NA	0	134.75	96	7.58681	0	0	0	0
36	0	19.3337	1	3	-2	20	0	1	0	0	0	0	1	0	0	0	0.41	0.51	463	1	15.4792	NA	64.7333	picosulfate	NA	0	321.25	96	15.4931	0	0	1	0
41	0	26.8101	1	5	-3	30	0	1	0	0	0	0	0	1	0	0	3.27	1.72	194	1	9.90278	NA	NA	NA	58	0	164.833	58	11.0139	1	1	1	1
77	1	23.5636	3	4	-2	26	0	1	0	0	0	1	0	0	0	0	0.75	1.96	319	1	2.09375	NA	NA	NA	44	1	93.75	44	5.95139	0	0	0	0
88	0	22.3438	1	2	0	38	0	1	0	0	1	0	1	0	0	0	2.17	2.2	320	1	3.73819	NA	NA	NA	7	0	131.5	7	7.46181	0	0	0	0
66	0	21.9289	1	3	-1	18	0	1	0	0	0	1	1	0	0	0	0.24	0.4	287	1	4.96875	NA	29.0167	picosulfate	NA	0	240	96	11.9792	0	0	0	0
76	1	20.7803	2	2	0	20	0	1	0	0	0	0	0	0	0	0	0.46	0.82	249	0	0	NA	43.2	Mg_Oxide	64	0	135	64	7.95833	1	0	0	0
48	0	22.2222	1	2	0	22	0	1	0	0	0	0	0	0	0	0	0.49	0.1	458	1	3.51042	NA	NA	NA	10	0	15	10	3.51042	0	0	1	0
63	1	18.5104	1	5	-4	38	0	1	0	0	1	1	0	0	0	0	2.13	2.4	117	1	5.60139	NA	NA	NA	NA	0	39.85	39.85	5.65347	1	1	1	1
55	1	22.7583	3	3	-4	9	0	1	0	0	0	1	1	0	0	0	1.02	0.65	401	1	2.11458	NA	NA	NA	NA	0	195	96	10.059	0	0	0	0
53	1	27.3633	2	5	-1	27	0	1	0	0	0	0	1	0	0	0	0.25	1.8	371	1	2.36806	NA	NA	NA	NA	0	42.5	42.5	3.71875	0	0	0	0
66	1	25.9444	2	5	-3	10	0	1	0	0	0	1	0	0	0	0	0.58	0.77	332	1	4.26736	NA	NA	NA	NA	0	79	79	5.27778	0	0	0	0
86	1	25.9516	1	2	-4	33	0	1	0	0	0	1	1	0	0	0	0.19	3.41	142	1	27.5382	21.9667	86.4167	NA	85	0	610.917	85	27.5382	1	1	1	1
41	1	32.872	3	1	-2	11	0	1	0	0	0	0	1	0	0	0	2.9	1.54	197	1	5.06944	NA	NA	NA	NA	0	113.333	96	6.77083	0	0	0	0
76	0	18.8816	3	5	0	18	0	1	0	0	0	0	0	0	0	0	0.52	0.35	317	0	0	NA	16.2333	NA	7	1	71	7	4.88542	0	0	0	0
40	0	15.2344	1	2	-1	30	0	1	0	0	0	0	1	1	0	0	0.25	0.43	447	1	6.02431	NA	34.6667	sennnoside	45	0	48.75	45	11.8403	0	0	0	0
65	0	28.257	3	1	-1	19	0	1	0	0	0	0	1	0	1	0	2.36	1.37	193	1	5.47222	NA	NA	NA	NA	0	125.333	96	7.60069	0	0	0	0
61	1	29.2693	3	3	-4	21	0	1	0	0	0	0	1	0	0	0	0.47	0.9	289	1	15.4479	NA	NA	NA	NA	0	323.167	96	15.4479	1	0	1	0
48	1	19.047	1	2	-5	39	0	1	0	1	1	1	1	0	0	0	8.06	1.13	157	1	9.33403	NA	NA	NA	80	0	176.683	80	9.33403	1	1	1	1
63	1	21.381	3	1	-2	28	0	1	0	0	1	0	1	0	0	0	1.51	1.4	312	1	5.28819	NA	NA	NA	NA	0	163.25	96	9.21875	0	0	0	0
77	0	19.0635	3	3	-4	22	0	1	0	0	0	0	1	0	0	0	1.48	0.48	412	1	18.7778	NA	NA	NA	NA	0	433	96	20.0069	0	0	0	0
53	1	22.3214	3	1	0	17	0	1	0	0	0	0	0	1	0	0	1.82	0.69	350	1	0.46875	NA	NA	NA	NA	0	8.5	8.5	2.77778	0	0	0	0
74	0	22.7363	2	1	-1	15	0	1	0	0	0	0	0	1	0	0	1.57	0.58	269	1	2.94097	NA	NA	NA	NA	0	48	48	3.96528	0	0	0	0
43	1	27.1769	2	1	0	13	0	1	0	0	0	1	0	0	0	0	0.89	1.01	83	1	0.920139	NA	NA	NA	NA	0	70.25	70.25	4.90278	0	0	0	0
47	1	23.0825	3	1	-2	12	0	1	0	0	0	1	0	1	0	0	1.37	0.91	80	1	3.94792	4.45	NA	NA	63	0	125.25	63	7.25694	0	0	0	0
72	1	20.9375	2	1	-1	24	1	1	0	0	1	1	1	0	0	0	0.48	4.62	310	1	4.9375	NA	NA	NA	NA	0	124.25	96	7.94444	0	0	0	0
80	0	20.5457	1	2	-5	24	1	1	0	1	1	1	0	0	1	0	0.22	3.74	239	1	14.7569	NA	50.15	picosulfate	69	0	334	69	15.8542	1	0	0	0
74	1	17.2686	2	1	-3	26	1	1	0	0	1	1	0	0	0	0	1.01	4.12	197	1	3.53056	NA	NA	NA	NA	0	30.15	30.15	3.53056	1	1	1	1
77	0	27.86	2	1	-1	15	0	1	0	0	0	0	1	1	0	0	0.45	1.12	208	1	2.89236	NA	NA	NA	NA	0	89.3333	89.3333	5.71875	0	0	0	0
71	0	31.5301	3	1	-1	21	0	1	0	0	0	0	1	1	0	0	1.27	1.25	161	1	4.3125	NA	NA	NA	NA	0	156.25	96	9.12847	0	0	0	0
71	1	25.4436	2	1	-1	20	0	1	0	0	1	0	1	0	0	0	0.4	1.16	212	1	2.84028	NA	NA	NA	NA	0	85	85	5.625	0	0	0	0
82	0	24.5578	3	1	-2	18	0	1	0	0	0	0	1	0	0	0	0.55	1.77	141	1	4.74653	NA	NA	NA	NA	0	208	96	11.0903	0	0	0	0
67	1	27.1201	1	2	-1	11	0	1	0	0	0	1	1	0	0	0	1.24	0.87	254	1	13.6944	NA	NA	NA	NA	0	429.25	96	19.8229	0	0	0	0
73	1	20.4467	3	1	-1	15	0	1	0	0	1	0	1	0	0	0	0.56	0.87	170	1	3.94097	NA	NA	NA	91	0	94.25	91	6.61806	0	0	0	0
79	0	22.8269	1	1	-4	26	0	1	0	0	1	0	0	0	0	0	1.03	3.34	230	1	14.7097	NA	NA	NA	86	0	276.833	86	14.7986	1	1	1	1
62	1	31.5747	3	1	-4	19	0	1	0	0	0	1	0	0	0	0	1.11	3.99	188	1	5.72569	NA	NA	NA	55	0	115	55	7.875	0	0	0	0
67	0	24.1415	1	5	1	19	0	1	0	0	0	1	1	0	0	0	1.85	0.53	294	1	4.46875	NA	NA	NA	69	0	82	69	5.39236	0	0	0	0
58	1	42.5606	3	1	-2	13	0	1	0	0	0	1	1	1	0	0	0.6	2.21	123	1	10.6111	NA	85.8333	Amitiza	NA	0	302.25	96	14.6042	1	0	0	0
48	1	26.2812	2	1	-1	15	0	1	0	0	0	1	1	1	0	0	4.31	0.94	233	1	4.75	NA	10.3333	picosulfate	93	0	120.25	93	7.62153	0	0	0	0
75	1	22.6562	1	2	-4	18	0	1	0	0	1	1	0	0	0	0	12.04	2.28	193	1	21.4722	NA	NA	NA	NA	0	468.167	96	23.166	1	1	1	1
49	1	27.3633	2	1	0	15	0	1	0	0	1	0	0	0	0	0	0.58	0.79	250	1	0.177083	NA	NA	NA	42	0	71.1667	42	4.95833	0	0	0	0
71	1	26.4668	1	2	-5	13	0	1	0	1	0	1	1	1	0	0	0.38	0.73	154	1	11.3313	NA	NA	NA	26	1	225.783	26	11.3313	1	1	1	1
36	1	23.4586	3	3	-3	10	0	1	0	0	0	1	0	0	1	0	0.86	0.81	284	1	9.74306	NA	NA	NA	NA	0	374	96	17.5035	0	0	0	0
89	1	14.5053	1	3	-4	37	0	1	0	0	0	0	0	0	0	0	0.53	1.18	439	1	5.89236	NA	NA	NA	NA	0	63.5	63.5	5.89236	1	0	1	0
47	0	35.1562	3	1	-3	18	0	1	0	0	0	1	1	1	0	0	0.41	1.54	154	1	7.19306	79.3167	79.3167	Mg_Oxide	NA	0	172	96	9.12847	0	0	0	0
77	0	17.2509	1	3	-2	16	0	1	0	0	0	1	0	1	0	1	0.49	0.82	407	1	2.0625	NA	NA	NA	5	0	48.6667	5	8.8125	0	0	0	0
68	1	18.662	3	1	-2	24	1	1	0	0	1	1	1	0	0	0	1.6	3.44	437	1	42.4562	NA	NA	NA	86	0	1192.37	86	53.9111	1	1	1	1
44	1	24.977	1	5	-2	18	0	1	0	0	0	1	1	0	0	0	1.19	0.66	447	1	4.50347	NA	NA	NA	NA	0	71.75	71.75	6.21528	0	0	0	0
22	1	24.9135	3	3	2	14	0	1	0	0	0	1	0	1	0	0	0.57	0.71	394	1	2.6875	NA	86.6667	Mg_Oxide	87	0	133	87	7.5625	0	0	0	0
69	1	23.6176	3	3	-3	11	0	1	0	0	0	0	1	0	0	0	0.91	0.9	233	1	4.98958	NA	91.25	picosulfate	NA	0	119.75	96	6.92014	0	0	0	0
82	1	23.8751	1	3	-2	14	0	1	0	0	0	0	0	0	0	1	0.35	1.34	261	1	11.7049	NA	NA	NA	46	0	100	46	13.6597	0	0	1	0
81	1	19.5152	1	2	-1	18	0	1	0	0	0	0	1	1	0	0	0.36	0.63	122	1	6.62153	NA	NA	NA	15	0	205.5	15	10.5069	0	0	0	0
57	1	25.2493	3	1	-2	10	0	1	0	0	1	0	0	1	0	0	6.69	1.9	189	1	3.91667	NA	NA	NA	94	0	110.25	94	10.9972	0	0	0	0
81	1	20.0184	3	5	-1	20	0	1	0	0	1	0	1	0	0	0	0.8	0.8	270	1	14.9306	NA	NA	NA	6	1	270.5	6	16.8368	1	0	0	0
79	1	29.6863	1	2	-1	23	0	1	0	0	0	1	0	0	0	0	0.39	1.93	264	1	4.86458	NA	NA	NA	NA	0	139	96	7.75694	0	0	0	0
46	1	24.2679	2	1	0	9	0	1	0	0	0	0	0	1	0	0	0.66	0.76	352	1	0.177083	NA	NA	NA	NA	0	16.25	16.25	3.85764	0	0	0	0
76	0	24.0346	3	3	-3	22	0	1	0	0	0	1	1	1	0	0	0.57	0.52	336	1	4.58333	85.5	NA	NA	31	0	282.5	31	13.8125	0	0	0	0
77	0	22.8269	3	1	-1	16	0	1	0	0	0	0	1	0	0	0	2.69	0.59	205	1	2.87153	NA	63.5	Mg_Oxide	76	1	126.25	76	7.76389	0	0	0	0
80	1	31.2314	1	2	-1	30	0	1	0	0	1	0	0	0	0	0	0.81	5.5	328	1	14.9062	NA	NA	NA	14	1	412	14	19.1319	0	0	0	0
60	1	18.9922	2	1	-2	22	0	1	0	0	1	0	0	1	0	0	0.77	1.26	303	1	2.87153	NA	56.6667	Mg_Oxide	65	0	177.25	65	9.70139	0	0	0	0
81	0	36.4444	3	1	-1	14	0	1	0	0	0	0	0	0	0	0	0.82	1.2	226	1	2.47222	NA	NA	NA	20	1	42	20	3.73611	0	0	0	0
39	1	26.9896	3	1	-1	11	0	1	0	0	0	0	1	1	0	0	1	0.85	108	1	3.88194	NA	NA	NA	NA	0	148	96	8.15972	0	0	0	0
44	1	21.9713	3	1	-1	11	0	1	0	0	0	0	0	0	0	0	2.5	0.89	342	1	0.402778	NA	NA	NA	NA	0	35.5	35.5	3.82292	0	0	0	0
74	0	24.974	1	5	0	22	0	1	0	0	1	0	1	0	0	0	0.46	3	346	1	12.8507	NA	NA	NA	NA	0	282.25	96	13.7118	0	0	0	0
76	0	19.9865	1	1	-2	34	0	1	0	0	0	1	0	1	0	0	0.46	0.67	386	1	5.80556	NA	18	Mg_Oxide	42	1	163.5	42	9.60069	0	0	0	0
28	1	17.8215	2	1	0	15	0	1	0	0	0	0	0	0	0	0	0.43	0.72	122	1	0.270833	NA	NA	NA	NA	0	26.8333	26.8333	3.73958	0	0	0	0
47	1	31.1419	1	1	-3	11	0	1	0	0	0	1	0	1	1	0	1.12	1.52	124	1	11.3292	NA	NA	NA	NA	0	472	96	21.684	0	0	0	0
69	1	15.5028	1	5	-3	32	1	1	0	0	1	0	0	0	0	0	0.71	3.1	358	1	34.2778	NA	NA	NA	NA	0	771.583	96	34.2986	1	1	1	1
61	1	20.7612	1	2	-1	20	0	1	0	0	0	0	1	0	0	0	0.57	0.58	482	1	2.03125	NA	NA	NA	NA	0	2	2	2.03125	0	0	1	0
52	1	25.3843	3	1	-1	14	0	1	0	0	0	0	0	0	0	0	2.38	0.78	187	1	0.875	NA	NA	NA	85	0	88.5	85	5.81597	0	0	0	0
79	0	25.7778	3	1	1	18	0	1	0	0	0	0	0	0	0	0	5.22	0.99	198	1	6.00694	NA	NA	NA	NA	0	263	96	12.9444	0	0	0	0
76	0	21.0089	2	1	-2	19	0	1	0	0	0	0	0	0	0	0	0.57	2.12	285	1	5.85069	NA	NA	NA	NA	0	206.5	96	10.7917	0	0	0	0
78	0	23.0112	1	1	-1	10	0	1	0	0	1	0	1	1	0	0	0.81	0.63	204	1	5.53819	34	NA	NA	36	0	133.5	36	8.92361	0	0	0	0
57	0	20.8117	3	3	-4	21	0	1	0	0	0	1	0	0	0	0	0.81	0.43	294	1	11.0938	NA	NA	NA	40	0	238.333	40	11.8542	0	0	0	0
57	1	21.3177	2	1	-2	13	0	1	0	0	0	0	0	1	0	0	5.34	1.08	196	1	3.80556	7.81667	NA	NA	NA	0	181.25	96	9.73958	0	0	0	0
73	1	15.9516	1	2	-5	16	0	1	0	0	1	0	0	1	0	0	0.61	1.74	157	1	10.709	NA	NA	NA	20	0	168.5	20	12.0139	1	0	1	0
19	1	22.6422	1	3	-2	16	0	1	0	0	0	1	1	0	0	0	1.03	0.76	277	1	3.08333	NA	NA	NA	NA	0	74	74	5.04167	0	0	0	0
69	1	25.3515	3	3	-4	19	0	1	0	0	0	0	1	0	0	0	1.18	0.58	265	1	4.91319	NA	NA	NA	NA	0	71.3333	71.3333	5.19097	0	0	1	0
73	0	31.4009	1	2	-1	17	0	1	0	0	0	0	1	0	0	0	0.25	0.91	217	1	6.59028	NA	45	sennnoside	47	0	166.5	47	8.85764	0	0	0	0
76	1	19.1406	3	1	-2	30	0	1	0	0	0	0	1	1	0	0	0.85	1.49	109	1	14.0139	NA	66	picosulfate	NA	0	369.167	96	17.8333	0	0	0	0
81	1	22.0386	3	3	-4	22	0	1	0	0	0	0	1	0	1	0	0.87	0.53	338	1	19.7222	NA	NA	NA	NA	0	352.5	96	19.7222	0	0	1	0
84	0	16.7342	2	1	-1	18	0	1	0	0	1	0	0	1	0	0	0.43	1.12	299	1	2.54861	NA	NA	NA	NA	0	40.5	40.5	3.85764	0	0	0	0
65	1	18.5911	1	2	-5	22	0	1	0	1	0	1	1	1	0	0	0.24	1.11	170	1	12.5521	NA	50.5	picosulfate	63	0	255	63	12.5521	0	0	1	0
52	1	22.7595	3	3	0	19	0	1	0	0	0	0	1	0	0	0	0.79	0.53	387	1	4.76042	NA	NA	NA	NA	0	96	96	5.98264	0	0	0	0
22	1	19.9765	2	1	-1	13	0	1	0	0	0	0	0	1	0	0	1.18	0.79	137	1	0.888889	NA	NA	NA	NA	0	41	41	3.75694	0	0	0	0
71	1	19.5312	1	2	-1	33	0	1	0	0	0	1	1	1	0	0	1.55	0.82	187	1	16.7083	NA	NA	NA	38	0	265.5	38	16.7083	0	0	1	0
76	1	25.2268	2	1	-5	13	0	1	0	0	0	0	0	1	0	0	1.08	1.08	212	1	21.2278	NA	NA	NA	NA	0	456.5	96	22.9653	1	0	1	0
84	1	22.2656	3	5	-1	17	0	1	0	0	0	0	1	1	0	0	0.58	1.36	150	1	6.67986	NA	0.0666667	Mg_Oxide	59	1	83	59	7.85069	1	0	1	0
64	1	18.5135	1	2	-2	14	0	1	0	0	0	0	1	0	0	0	0.94	0.76	359	1	13.4201	NA	NA	NA	NA	0	274.25	96	13.434	0	0	1	0
28	1	22.1245	2	1	-1	8	0	1	0	0	0	0	0	0	0	0	2.16	0.44	351	1	0.524306	NA	NA	NA	NA	0	19.3333	19.3333	2.77431	0	0	0	0
70	0	17.4609	1	5	-3	25	0	1	0	0	1	0	1	1	0	0	0.59	0.86	360	1	10.1076	NA	NA	NA	21	0	152	21	10.1076	1	0	1	0
50	1	24.093	3	5	-1	10	0	1	0	0	0	0	1	0	0	0	0.44	0.8	299	1	2.81597	NA	39.4167	Mg_Oxide	64	0	116.5	64	7.21181	0	0	0	0
30	1	25.7819	1	5	-4	46	0	1	0	0	1	0	0	0	0	0	4.91	0.99	302	1	16.15	NA	NA	NA	NA	0	53.1833	53.1833	16.15	1	1	1	1
48	1	28.982	3	5	-4	33	0	1	0	0	0	1	0	1	0	0	1.16	2.21	261	1	27.5486	NA	NA	NA	NA	0	659	96	29.4028	0	0	0	0
26	1	16.9597	1	5	-4	30	0	1	0	0	0	1	1	1	0	0	2.83	0.67	365	1	0.538194	NA	NA	NA	94	0	226	94	11.4167	0	0	0	0
77	0	16.5672	1	2	-1	33	0	1	0	0	1	0	0	0	0	0	1.22	0.34	211	1	22.8021	NA	NA	NA	NA	0	344	96	23.875	1	0	1	0
65	1	25.4234	2	4	0	20	0	1	0	0	0	0	0	0	0	0	0.72	0.59	186	0	0	NA	NA	NA	NA	0	71.25	71.25	4.88889	0	0	0	0
70	1	21.2581	2	2	-1	17	0	1	0	0	1	0	0	1	0	0	1.2	0.55	350	0	0	NA	NA	NA	NA	0	60	60	5.60417	0	0	0	0
75	0	24.78	1	2	-2	24	0	1	0	0	1	0	1	0	0	0	1.8	0.75	132	1	20.3396	NA	95	picosulfate	NA	0	440.483	96	30.5028	1	1	1	1
77	0	23.9361	1	1	-1	15	0	1	0	0	0	0	0	1	1	0	0.72	1.42	268	1	3.47222	NA	NA	NA	87	0	92.25	87	6.70833	0	0	0	0
78	1	27.4077	2	3	-4	16	0	1	0	0	0	1	1	0	0	0	0.34	0.56	284	1	2.26736	NA	NA	NA	NA	0	22	22	2.93056	0	0	0	0
74	0	23.5304	1	2	-3	17	0	1	0	0	0	0	1	1	0	1	0.36	0.65	227	1	12.1979	NA	NA	NA	18	1	245.25	18	12.1979	0	0	1	0
61	1	22.4913	1	1	-4	22	0	1	0	0	0	1	0	0	0	0	0.35	0.65	310	1	3.74653	NA	NA	NA	NA	0	30.6667	30.6667	3.74653	0	0	1	0
82	0	28.5375	1	5	-1	19	0	1	0	0	0	1	0	0	0	0	6.53	2.39	269	0	0	NA	NA	NA	65	0	332.5	65	16.9132	0	0	0	0
39	0	24.3418	3	2	-4	16	0	1	0	0	0	0	0	1	0	0	0.72	0.83	322	1	13.6181	NA	NA	NA	NA	0	278.833	96	14.0625	1	0	1	0
76	0	26.2069	2	1	-2	29	1	1	0	0	0	0	0	1	1	0	0.22	4.92	117	1	3.04514	NA	NA	NA	NA	0	169.167	96	9.01736	0	0	0	0
76	1	27.3356	3	1	-2	17	0	1	0	0	0	1	1	0	0	0	0.98	1.15	212	1	3.69792	NA	NA	NA	15	0	71.5	15	4.99653	0	0	0	0
50	0	19.7335	1	5	-1	28	1	1	0	0	0	0	1	0	0	0	1.08	5.7	334	1	8.13889	NA	NA	NA	28	0	333.25	28	15.9688	0	0	0	0
66	1	27.1314	1	2	-5	27	0	1	0	1	0	1	0	1	0	0	0.79	1.06	109	1	18.6181	NA	55.25	Amitiza	NA	0	400.083	96	18.6181	1	1	1	1
64	0	27.7008	3	1	-2	19	0	1	0	0	0	0	1	1	1	0	1.22	0.53	142	1	4.81944	NA	NA	NA	NA	0	155.25	96	8.71528	0	0	0	0
76	0	22.5181	2	1	1	21	0	1	0	0	0	0	1	0	0	0	3.97	0.57	156	1	18.8889	NA	NA	NA	78	0	736.5	78	32.8125	0	0	0	0
47	1	24.5211	3	1	0	22	0	1	0	0	0	1	0	0	0	0	0.76	0.65	113	0	0.496528	NA	NA	NA	NA	0	57.75	57.75	4.35764	0	0	0	0
52	0	31.2452	1	2	-1	18	0	1	0	0	1	0	1	1	0	0	0.78	0.61	198	1	2.70486	NA	NA	NA	NA	0	40.5	40.5	3.86458	0	0	0	0
78	0	19.025	1	2	-1	36	0	1	0	0	0	0	1	0	0	0	0.22	0.34	284	1	11.6181	NA	NA	NA	NA	0	232	96	11.6181	0	0	1	0
68	1	24.9135	2	1	-1	14	0	1	0	0	0	0	0	1	0	0	0.79	0.62	130	1	0.243056	NA	NA	NA	NA	0	46.5	46.5	3.87847	0	0	0	0
34	1	25.6173	2	1	-1	17	0	1	0	0	0	0	0	0	0	0	0.57	0.5	279	1	0.305556	NA	NA	NA	NA	0	27.25	27.25	3.82639	0	0	0	0
72	1	20.2812	3	1	1	23	0	1	0	0	0	1	1	0	0	0	2.06	1.32	238	1	5.90625	NA	33.7667	Mg_Oxide	NA	0	167.25	96	9.00694	0	0	0	0
82	0	29.1545	1	3	-4	19	0	1	0	0	0	1	1	1	0	0	0.49	0.45	211	1	15.9097	NA	64	Mg_Oxide	NA	0	477	96	25.8958	0	0	0	0
79	1	20.5499	1	5	1	32	1	1	0	0	1	0	0	1	0	0	1.74	2.37	296	1	10.9451	NA	NA	NA	18	0	215.367	18	10.9806	1	1	1	1
52	1	22.4322	1	2	-1	19	0	1	0	0	0	0	0	0	0	0	0.43	0.64	321	1	6.78125	NA	6.5	NA	3	1	100.5	3	8.62153	0	0	0	0
53	1	20.3131	1	5	-1	26	0	1	0	0	1	0	0	1	1	0	0.57	2.8	316	0	15.859	NA	NA	NA	32	0	983.367	32	68.5222	1	1	1	1
59	1	29.0548	2	1	-1	21	1	1	0	0	0	1	0	1	0	0	0.13	6.39	281	1	0.652778	NA	NA	NA	NA	0	71.25	71.25	4.96875	0	0	0	0
57	1	25.6736	2	1	0	14	0	1	0	0	0	0	0	1	0	0	0.88	0.9	316	1	0.368056	NA	NA	NA	NA	0	14.5	14.5	2.56597	0	0	0	0
47	1	18.3655	3	1	-1	17	0	1	0	0	0	0	0	1	0	1	0.87	0.82	307	1	1.63194	NA	NA	NA	5	0	21.25	5	4.54514	0	0	0	0
85	1	24.7225	1	4	-1	24	0	1	0	0	0	0	0	1	1	0	8.11	0.7	236	1	10.1042	NA	NA	NA	NA	0	250.25	96	13.6771	1	0	0	0
77	1	22.6474	2	1	-4	26	1	1	0	0	1	1	0	1	0	0	0.33	7.42	298	1	5.98264	NA	NA	NA	NA	0	408.017	96	18.9764	0	0	0	0
68	1	24.3418	1	2	-4	14	0	1	0	0	1	1	1	1	0	0	0.55	0.76	93	1	19.7306	NA	69.9833	picosulfate	80	0	427.283	80	19.7722	1	1	1	1
74	1	13.2847	1	2	0	28	0	1	0	0	0	0	1	0	0	0	1.31	0.34	373	1	8.63889	NA	NA	NA	58	0	184.75	58	9.82986	0	0	0	0
51	0	22.8269	1	1	-2	29	0	1	0	0	0	0	0	0	0	0	0.46	8.75	266	1	2.22917	NA	59.9167	NA	34	1	75	34	5.06597	0	0	0	0
52	1	24.4898	1	2	-5	17	0	1	0	1	0	1	1	0	0	0	0.47	0.76	172	1	4.09722	NA	6.05	Amitiza	NA	0	50	50	4.09722	0	0	1	0
70	1	24.9991	2	1	-1	18	0	1	0	0	0	1	1	1	0	0	0.42	1.38	236	1	4	NA	NA	NA	38	1	90.25	38	6.93056	0	0	0	0
67	1	19.487	1	2	-1	18	0	1	0	0	0	0	1	0	0	0	0.92	0.52	118	1	11.6979	NA	NA	NA	NA	0	354.5	96	16.6979	1	0	0	0
65	0	21.5169	3	1	-1	16	0	1	0	0	1	1	1	0	0	0	1.12	1.56	317	1	4.18403	NA	NA	NA	NA	0	113	96	7	0	0	0	0
52	1	23.4568	3	1	1	12	0	1	0	0	0	0	1	0	0	0	1.81	4.98	243	1	6.46875	NA	NA	NA	44	0	224.5	44	11.4479	0	0	0	0
79	1	16.5117	3	4	-2	15	0	1	0	0	0	0	1	0	0	0	0.8	0.74	309	1	4.89236	NA	NA	NA	18	0	229.75	18	11.5347	0	0	0	0
41	1	31.8339	1	2	-4	22	0	1	0	0	1	1	0	1	0	0	6.55	4.68	138	1	10.7542	88.5	NA	NA	NA	0	238	96	11.9653	0	0	0	0
76	1	24.2349	2	1	-1	14	0	1	0	0	1	0	1	0	0	0	0.62	1.35	307	1	3.68403	NA	NA	NA	55	0	57.1667	55	4.68403	0	0	0	0
72	1	23.3196	1	2	-5	24	0	1	0	1	1	1	1	1	0	0	2.36	1.1	184	1	29.4361	60.4167	NA	NA	62	0	660.3	62	29.4604	1	1	1	1
74	1	25.126	2	1	-1	14	0	1	0	0	1	0	0	0	0	0	0.97	0.8	203	1	3.04167	NA	NA	NA	52	0	70.25	52	5.02778	0	0	0	0
73	1	17.9282	1	2	-3	22	0	1	0	0	0	1	1	0	0	1	0.2	1.25	141	1	28.8507	NA	51.4333	picosulfate	89	0	645.5	89	28.8715	0	0	1	0
45	1	24.6914	3	3	-3	17	0	1	0	0	0	0	1	0	0	0	0.7	0.71	295	1	2.07639	NA	62.85	picosulfate	94	0	629.167	94	28.1667	0	0	0	0
78	0	17.6693	1	1	-1	16	0	1	0	0	0	0	0	0	1	0	1.58	1.46	212	0	0	NA	34.3333	Amitiza	59	1	99.25	59	6.0625	1	0	0	0
48	1	22.0581	1	2	-3	36	0	1	0	0	1	0	0	1	0	0	13.94	0.99	338	1	5.46597	NA	NA	NA	NA	0	40.1833	40.1833	5.46597	1	1	1	1
65	0	17.4959	1	5	-1	36	0	1	0	0	0	0	1	1	0	0	0.46	0.68	232	1	40.4632	NA	69	picosulfate	90	0	917.783	90	40.4632	1	1	1	1
46	0	43.8523	3	1	-2	20	0	1	0	0	0	1	1	0	0	0	1.13	3.05	185	1	5.10764	NA	NA	NA	NA	0	183.25	96	9.91319	0	0	0	0
60	1	20.5693	3	4	-1	15	0	1	0	0	0	0	0	1	0	0	1.14	1.16	206	1	2.20278	NA	NA	NA	NA	0	28.9167	28.9167	3.14931	0	0	0	0
70	0	31.9226	1	2	-1	17	0	1	0	0	0	0	1	0	0	0	0.61	0.56	294	1	6.8125	NA	72	picosulfate	NA	0	183.75	96	9.75	0	0	0	0
79	1	21.6128	1	2	-4	17	0	0	1	0	0	1	0	0	0	0	0.53	1.46	139	0	0	NA	NA	NA	NA	0	122	96	11.5799	1	0	0	0
52	1	34.5271	1	2	-3	9	0	1	0	0	0	0	1	0	0	0	0.32	0.54	193	1	3.95139	NA	NA	NA	91	0	168	91	9.04167	0	0	0	0
71	1	24.2215	1	4	-3	33	0	1	0	0	0	0	1	1	0	0	15.35	3.96	339	1	14.0465	NA	62.5	NA	9	0	290.2	9	14.0465	1	1	1	1
47	0	44.9666	2	1	-3	11	0	1	0	0	0	1	1	1	0	0	0.38	1.33	264	1	2.88889	NA	NA	NA	NA	0	52.5	52.5	4.90625	0	0	0	0
78	0	28.6917	2	1	-1	18	0	1	0	0	0	1	1	0	0	0	0.63	0.74	131	1	7.65278	NA	17.1667	picosulfate	NA	0	201.25	96	10.8507	0	0	0	0
83	0	23.0522	2	1	-1	16	0	1	0	0	0	0	1	0	0	0	0.55	0.95	284	1	2.70833	NA	NA	NA	61	1	113	61	6.78472	0	0	0	0
86	1	20.202	3	4	0	22	0	1	0	0	0	0	0	0	1	0	0.44	0.45	204	1	2.84722	22	NA	NA	27	0	217.167	27	13.8403	1	0	0	0
70	1	23.1206	3	1	-1	16	0	1	0	0	0	1	1	0	0	0	1.14	0.69	251	1	3.74653	NA	NA	NA	94	0	114.25	94	6.75347	0	0	0	0
70	1	21.9316	1	3	-4	25	0	1	0	0	0	0	1	0	0	0	0.74	0.59	175	1	13.0486	NA	NA	NA	38	0	256	38	13.0278	0	0	0	0
79	1	19.7239	3	4	-1	25	1	1	0	0	0	0	0	1	1	0	0.24	6.74	355	0	0	NA	NA	NA	16	1	140.5	16	7.78472	0	0	0	0
28	0	19.2277	1	2	-2	13	0	1	0	0	0	1	1	0	0	0	0.24	0.6	366	1	4.64931	NA	NA	NA	31	0	183.25	31	9.58333	0	0	0	0
71	0	19.3951	1	2	0	27	0	1	0	0	0	0	1	1	0	0	0.14	3.25	232	1	6.13194	NA	NA	NA	10	0	29.25	10	6.46528	0	0	0	0
44	1	18.7783	3	1	-1	20	0	1	0	0	1	0	0	1	0	0	3.48	3.93	111	1	1.13194	NA	NA	NA	NA	0	43.3333	43.3333	4.72569	0	0	0	0
78	1	15.2979	1	2	1	23	0	1	0	0	0	1	0	0	0	0	0.81	1	225	1	2.51736	NA	NA	NA	31	1	61.75	31	4.53819	0	0	0	0
84	1	23.255	1	5	-3	25	0	1	0	0	0	1	1	0	0	0	0.16	5.58	103	1	10.8299	NA	84.75	picosulfate	NA	0	217	96	11	0	0	1	0
69	1	20.202	1	1	-1	23	1	1	0	0	1	0	1	1	0	0	0.76	4.82	286	1	12.559	NA	NA	NA	NA	0	254.5	96	12.559	1	0	1	0
56	1	28.0378	1	5	1	35	0	1	0	0	0	1	0	0	0	0	0.56	0.93	220	1	5.64583	NA	NA	NA	25	1	88.9167	25	5.64583	0	0	1	0
54	0	21.795	2	1	0	10	0	1	0	0	0	0	0	1	0	0	0.46	0.46	265	1	0.326389	NA	NA	NA	NA	0	1.66667	1.66667	2.04167	0	0	0	0
80	1	20.4931	1	5	-3	45	0	1	0	0	1	0	0	1	0	0	1.54	1.53	182	1	3.44931	NA	NA	NA	NA	0	35.0333	35.0333	3.46667	1	1	1	1
60	1	21.6713	1	1	0	9	0	1	0	0	0	0	0	0	0	0	0.83	1.01	330	0	0	NA	NA	NA	NA	0	44.5	44.5	3.79861	0	0	0	0
47	1	27.3797	3	1	-2	22	0	1	0	0	0	1	1	0	0	0	0.45	2.96	233	1	20.5833	NA	NA	NA	NA	0	553.333	96	25.3681	0	0	0	0
72	0	17.0874	3	3	-4	24	0	1	0	0	0	1	1	1	0	0	0.34	0.59	351	1	2.64583	NA	64.1333	Mg_Oxide	83	0	301	83	14.4792	0	0	0	0
63	0	26.6161	2	1	-1	19	0	1	0	0	1	1	0	1	0	0	1.04	0.96	242	1	2.73611	NA	NA	NA	NA	0	135.5	96	7.64931	0	0	0	0
84	0	26.6667	1	2	-1	14	0	1	0	0	0	0	1	0	0	0	0.51	0.64	253	1	18.1111	NA	NA	NA	NA	0	457	96	20.9792	0	0	0	0
58	0	25.4767	3	1	-1	29	0	1	0	0	0	1	1	0	0	0	0.59	2.9	265	1	3.66667	NA	31	picosulfate	37	0	117.5	37	7.58333	1	0	0	0
66	1	25.9835	2	1	0	10	0	1	0	0	0	0	0	0	0	0	0.97	0.58	166	0	0	NA	NA	NA	15	1	19.75	15	2.76736	0	0	0	0
83	0	25.2033	3	1	-1	17	0	1	0	0	0	0	1	0	0	0	0.4	0.84	165	1	20.3333	NA	79.1667	Mg_Oxide	NA	0	485.75	96	22.9583	0	0	0	0
41	1	25.9909	1	2	-5	11	0	1	0	1	0	1	1	1	0	0	0.4	0.52	172	1	66.8264	3.83333	NA	NA	NA	0	1557.17	96	67.1389	0	0	1	0
83	1	18.9075	1	2	-1	17	0	1	0	0	0	0	1	1	0	0	0.46	0.45	308	1	4.96181	NA	4	Mg_Oxide	NA	0	70.5	70.5	4.97222	0	0	1	0
78	0	21.6872	2	1	0	24	0	1	0	0	1	0	1	0	0	0	0.38	2.2	276	1	2.96181	NA	NA	NA	NA	0	66.25	66.25	5.01389	0	0	0	0
59	1	24.098	1	2	2	18	0	1	0	0	0	1	1	1	0	0	0.17	3.36	291	1	3.08333	6.25	NA	NA	15	0	101.667	15	6.23611	0	0	0	0
47	1	26.0044	2	1	0	11	0	1	0	0	0	0	0	1	0	0	0.63	0.77	259	1	0.479167	NA	NA	NA	NA	0	23.25	23.25	3.69444	0	0	0	0
70	1	24.7721	1	2	-5	36	0	1	0	1	0	1	1	1	0	0	5.02	1.48	147	1	41.6736	NA	NA	NA	42	0	1126	42	48.8819	0	0	0	0
62	1	22.7732	3	2	-2	23	0	1	0	0	0	0	0	1	0	0	0.92	0.56	190	1	2.01389	NA	NA	NA	NA	0	77.25	77.25	5.16667	0	0	0	0
72	1	20.3125	1	5	-2	32	0	1	0	0	0	0	1	1	0	0	1.28	2.2	265	1	36.5417	NA	NA	NA	10	0	1167	10	51.1111	0	0	1	0
87	0	24.4444	1	5	-3	29	0	1	0	0	0	0	1	0	0	0	0.37	2.21	383	1	3.95139	NA	NA	NA	42	0	104.333	42	6.29861	0	0	0	0
24	1	20.202	1	2	-1	25	0	1	0	0	1	1	1	0	0	0	0.4	0.61	204	1	3.76736	NA	NA	NA	54	0	112.833	54	6.70139	0	0	0	0
54	1	22.8452	1	4	-2	34	0	1	0	0	1	0	0	0	0	0	23.89	2.42	366	1	35.0438	NA	NA	NA	37	1	785.133	37	35.4951	1	1	1	1
50	1	29.4162	1	2	-5	8	0	1	0	1	1	1	1	1	0	0	0.79	0.61	275	1	17.8931	25.0667	49.8333	Amitiza	NA	0	384.833	96	20.8646	0	0	0	0
86	1	20.7988	1	5	0	34	0	1	0	0	0	1	0	1	0	0	9.79	1.98	244	0	0	NA	NA	NA	19	0	238.633	19	18.6722	1	1	0	0
55	0	26.0744	3	1	-1	15	0	1	0	0	0	0	0	1	0	0	2.88	0.63	193	1	1.64931	NA	NA	NA	NA	0	104.333	96	6.72222	0	0	0	0
75	1	24.0184	2	1	-1	15	0	1	0	0	0	0	0	1	0	0	0.65	1.14	313	1	0.295139	NA	NA	NA	NA	0	45.25	45.25	4.85764	0	0	0	0
66	0	17.4747	3	5	0	16	0	1	0	0	0	0	0	1	0	0	0.35	1.34	435	1	2.58333	NA	NA	NA	24	0	33.5	24	3.53125	0	0	0	0
84	0	22.2268	2	1	-1	23	0	1	0	0	0	0	0	1	0	0	0.58	1.7	191	1	17.6972	NA	19	picosulfate	NA	0	426.5	96	20.0451	0	0	0	0
58	1	33.6312	2	1	-1	19	0	1	0	0	0	1	1	0	0	0	0.56	2.48	176	1	4.90278	NA	NA	NA	NA	0	371.75	96	17.75	0	0	0	0
67	1	22.4766	3	1	-1	22	1	1	0	0	1	0	0	1	0	0	0.27	5.31	275	1	4.26181	NA	NA	NA	78	0	366	78	26.875	0	0	0	0
55	1	26.9588	2	1	0	15	1	1	0	0	1	0	1	0	0	0	0.28	4.76	341	1	4.51042	NA	NA	NA	NA	0	53.6667	53.6667	4.74653	0	0	0	0
64	1	26.1049	1	2	-3	24	0	1	0	0	0	1	1	0	0	0	0.26	0.41	265	1	14.0417	NA	NA	NA	NA	0	410.75	96	19.1562	0	0	0	0
59	1	22.1453	1	2	-2	16	0	1	0	0	1	1	1	0	0	1	0.63	0.53	315	1	3.54514	NA	NA	NA	NA	0	38.4167	38.4167	3.54514	0	0	1	0
36	1	23.365	2	1	0	11	0	1	0	0	0	0	0	1	1	0	1.21	0.74	166	1	0.371528	NA	NA	NA	21	0	23.5833	21	3.03472	0	0	0	0
53	1	30.0712	3	1	-4	20	0	1	0	0	1	1	0	0	0	0	2.32	5.98	90	1	9.46528	NA	NA	NA	NA	0	529.25	96	24.25	0	0	0	0
74	0	17.5146	1	3	-2	19	0	1	0	0	0	0	1	0	0	0	0.34	0.6	138	1	10.7917	NA	NA	NA	37	1	212.25	37	10.7917	0	0	1	0
72	1	20.5882	1	5	-3	9	0	1	0	0	0	1	0	0	0	0	1.18	0.84	299	1	5.74236	NA	1.86667	Mg_Oxide	NA	0	191.667	96	9.97222	0	0	0	0
68	0	18.0184	1	2	-2	33	0	1	0	0	0	0	0	1	0	0	0.56	0.6	106	1	7.66181	NA	NA	NA	NA	0	129.25	96	7.66181	1	0	1	0
70	1	22.7537	2	1	0	18	0	1	0	0	0	0	0	1	0	0	2.34	0.95	246	1	0.357639	NA	NA	NA	NA	0	18.3333	18.3333	2.8125	0	0	0	0
61	1	26.9034	2	4	0	16	0	1	0	0	0	1	1	0	0	0	0.72	0.8	222	1	4.875	NA	NA	NA	NA	0	136.5	96	7.61111	0	0	0	0
68	1	25.1042	1	2	-3	23	0	1	0	0	1	0	1	1	0	0	0.82	1.15	190	1	7.91319	NA	NA	NA	26	1	335	26	16.0417	0	0	0	0
69	1	23.9672	1	2	-1	34	0	1	0	0	1	0	0	0	0	0	2.6	3.6	200	1	8.64583	NA	NA	NA	NA	0	301	96	14.8403	1	0	0	0
73	1	22.2063	3	1	-1	28	0	1	0	0	1	0	0	0	0	0	2.1	2.12	248	1	5.85417	NA	NA	NA	NA	0	259.333	96	12.8993	0	0	0	0
56	1	28.4082	3	1	-2	17	0	1	0	0	0	0	1	0	0	1	0.36	0.94	254	1	5.80556	NA	NA	NA	17	0	204.5	17	19.9097	0	0	0	0
51	1	34.1401	3	1	-2	23	0	1	0	0	1	0	0	0	0	0	2.14	2.85	211	1	9.59375	NA	NA	NA	NA	0	329.5	96	15.7188	0	0	0	0
69	0	15.2561	2	1	-1	17	0	1	0	0	0	0	1	0	0	0	0.6	1.41	376	1	2.66667	NA	NA	NA	NA	0	81.25	81.25	5.51042	0	0	0	0
72	1	22.8928	1	5	-1	33	0	1	0	0	0	0	0	1	0	0	0.42	2.77	231	1	4.16319	NA	NA	NA	23	0	79.5	23	7.13889	0	0	0	0
59	1	25.4308	2	1	-1	17	0	1	0	0	0	0	0	1	0	1	0.54	0.66	333	1	2.51389	NA	NA	NA	14	0	17	14	4.86806	0	0	0	0
66	1	29.1999	2	1	0	22	0	1	0	0	0	0	0	1	0	0	0.33	1.51	254	1	1.00347	NA	NA	NA	NA	0	24.25	24.25	4.79514	0	0	0	0
71	1	23.9995	3	1	-1	17	0	1	0	0	0	0	1	1	0	0	1.35	1.06	117	1	5.72222	NA	NA	NA	29	0	107.667	29	6.84028	0	0	0	0
75	0	22.8928	3	1	-2	23	0	1	0	0	0	0	1	0	0	1	0.47	0.4	323	1	21.7986	NA	NA	NA	NA	0	345.25	96	28.7951	0	0	0	0
65	1	25.7117	1	3	-4	34	0	1	0	0	1	0	0	0	0	0	1.61	1.89	316	1	15.0556	NA	NA	NA	39	0	279.083	39	15.0556	0	0	1	0
69	1	25.2092	1	1	-4	31	0	1	0	0	0	1	1	1	0	0	1.26	0.7	294	1	4.94097	NA	NA	NA	NA	0	71.8333	71.8333	4.94097	1	0	1	0
77	1	25.3394	2	2	-2	20	0	1	0	0	0	1	0	0	0	0	0.63	1.77	122	1	46.5542	NA	NA	NA	96	0	1068.8	96	46.5542	1	1	1	1
69	1	24.1588	1	1	-3	19	0	1	0	0	0	0	1	0	0	1	1.07	2.02	185	1	0.935417	NA	NA	NA	10	1	95.25	10	9.82778	0	0	0	0
81	0	23.9224	1	2	-2	20	0	1	0	0	0	1	1	1	0	0	0.53	0.38	159	1	8.72222	3.26667	41.9	Mg_Oxide	56	1	170.75	56	11.0938	0	0	0	0
77	1	16.3163	1	2	-1	17	0	1	0	0	0	1	0	0	0	0	0.62	0.56	406	1	2.82986	NA	NA	NA	32	0	68	32	5.77083	0	0	0	0
59	1	22.4502	2	4	-4	8	0	1	0	0	1	1	1	0	0	0	7.18	1.76	229	1	17.1806	NA	NA	NA	NA	0	347.917	96	19.0625	1	1	1	1
73	1	26.969	2	4	0	10	0	1	0	0	0	0	0	0	0	0	0.39	1.01	190	0	0	NA	NA	NA	NA	0	22.75	22.75	2.89583	0	0	0	0
64	0	24.3824	1	1	-1	8	0	1	0	0	1	0	0	1	0	0	0.6	1.08	336	1	4.65625	NA	NA	NA	NA	0	96.5	96	22.1667	0	0	0	0
82	0	20.0288	3	1	-2	27	0	1	0	0	0	1	0	1	0	0	0.36	0.63	234	1	10.1882	NA	NA	NA	NA	0	192.767	96	10.3826	1	1	1	1
71	1	32.2037	2	4	-1	20	0	1	0	0	0	0	0	1	0	0	0.99	0.53	180	1	5.77778	NA	NA	NA	29	0	171	29	9.69097	0	0	0	0
94	0	21.3593	3	1	-4	17	0	1	0	0	0	1	1	0	0	0	1.82	2.44	232	1	19.5417	NA	NA	NA	35	0	411	35	19.8854	0	0	1	0
72	0	18.9145	2	1	-2	19	0	1	0	0	1	1	1	1	0	0	0.78	1.48	229	1	4.78819	NA	NA	NA	NA	0	75.1667	75.1667	6.89236	0	0	0	0
60	0	21.4844	3	1	-3	27	0	1	0	0	1	0	0	1	0	0	1.77	2.01	278	1	5.53125	NA	50.25	Amitiza	52	0	272	52	14.4896	0	0	0	0
80	0	22.2222	1	1	-5	34	0	1	0	0	0	0	0	0	0	0	0.38	0.59	292	1	11.4132	NA	NA	NA	92	0	226.917	92	11.4132	1	1	1	1
59	0	17.4292	2	1	-1	15	0	1	0	0	0	0	0	1	0	1	0.33	1.65	434	1	0.138889	NA	NA	NA	NA	0	21.25	21.25	2.85764	0	0	0	0
79	0	25.0173	2	1	1	17	0	1	0	0	0	0	1	0	0	0	1.52	1.36	304	1	4.62847	NA	NA	NA	NA	0	157.333	96	8.67014	0	0	0	0
49	1	30.2189	3	1	-5	14	0	1	0	0	1	1	1	1	0	0	0.94	1.57	209	1	14.3333	NA	NA	NA	NA	0	418.25	96	19.4965	0	0	0	0
62	0	32.1216	1	4	0	19	0	1	0	0	0	1	0	0	0	0	2.12	0.4	207	0	0	NA	NA	NA	63	0	90.75	63	6.59028	0	0	0	0
72	1	24.0569	2	1	-4	26	0	1	0	0	0	1	0	1	0	0	0.67	2.74	237	1	5.89236	NA	NA	NA	NA	0	150.5	96	8.71875	0	0	0	0
64	0	16.2331	3	4	-1	25	1	1	0	0	1	1	0	0	0	0	1.06	3.39	160	0	11.3521	NA	NA	NA	11	1	372.117	11	18.8104	1	1	1	1
36	0	19.3337	3	3	-4	19	0	1	0	0	0	0	1	0	0	0	0.47	0.47	502	1	7.92014	NA	NA	NA	NA	0	198.25	96	12.0625	0	0	0	0
79	1	25.1488	1	3	1	24	0	1	0	0	0	1	0	1	0	0	1.3	1.12	227	1	7.88889	NA	NA	NA	92	0	233.917	92	11.7569	0	0	0	0
76	1	24.5617	3	3	-2	18	0	1	0	0	0	0	0	0	0	0	0.67	1.25	185	1	7.01597	NA	NA	NA	NA	0	140	96	7.84375	0	0	0	0
83	0	24.1161	2	1	1	20	0	1	0	0	1	1	1	1	0	0	0.64	0.87	134	1	5.64861	NA	NA	NA	NA	0	159.25	96	8.86806	0	0	0	0
73	0	26.5677	2	1	-3	18	0	1	0	0	0	0	1	1	0	0	0.51	0.87	137	1	5.85764	NA	NA	NA	46	1	136.5	46	7.84028	0	0	0	0
66	1	20.7031	3	5	-1	21	0	1	0	0	0	0	1	0	0	0	1.06	0.87	265	1	1.74306	NA	NA	NA	NA	0	18.5	18.5	2.76389	0	0	0	0
80	0	16.0229	1	1	0	20	0	1	0	0	0	0	0	0	0	0	0.9	0.73	202	0	1.99306	NA	NA	NA	NA	0	193	96	10.0382	0	0	0	0
42	0	22.137	3	5	0	16	0	1	0	0	0	0	0	0	0	0	0.22	4.5	473	0	0	NA	3	Mg_Oxide	NA	0	19.3333	19.3333	2.75694	0	0	0	0
80	1	25.0872	2	4	-1	21	0	1	0	0	0	0	0	0	0	0	0.42	2.04	194	0	0	NA	NA	NA	NA	0	51	51	4.07292	0	0	0	0
82	0	24.974	3	4	1	18	0	1	0	0	0	1	0	0	0	0	0.73	0.76	187	1	24.5486	NA	NA	NA	NA	0	528.25	96	24.6424	0	0	1	0
29	0	22.8807	1	2	-4	13	0	1	0	0	0	0	1	0	0	0	3.19	0.7	198	1	43.6139	NA	NA	NA	NA	0	1102.25	96	47.8924	0	0	0	0
69	1	20.5355	3	4	-4	28	0	1	0	0	1	1	0	1	0	0	2.74	1.45	224	1	23.8639	NA	NA	NA	NA	0	475.567	96	23.9021	1	1	1	1
33	1	20.5499	1	2	-5	28	0	1	0	0	1	1	0	0	0	0	0.47	1.24	92	1	11.3854	NA	NA	NA	NA	0	222.583	96	11.3854	1	1	1	1
78	1	21.1206	1	2	-1	14	0	1	0	0	0	1	1	0	1	0	0.28	0.52	266	1	9.98264	30	30.95	picosulfate	NA	0	240	96	11.9757	0	0	0	0
82	1	19.6135	2	1	-1	27	1	1	0	0	0	0	0	1	0	0	0.35	4.99	354	1	3.04167	NA	NA	NA	NA	0	78.65	78.65	5.23194	0	0	0	0
63	1	25.2493	3	1	-1	11	0	1	0	0	0	0	0	1	1	0	0.94	0.84	238	1	3.61458	NA	58	NA	52	1	122.25	52	8.44792	0	0	0	0
75	0	23.4566	1	5	0	17	0	1	0	0	1	0	0	0	0	0	0.85	1.79	156	1	7.51667	NA	NA	NA	NA	0	36.8167	36.8167	8.53056	1	1	1	1
50	1	33.0579	3	1	-4	22	0	1	0	0	0	1	0	0	0	0	0.52	4.56	333	1	50.8333	NA	NA	NA	55	1	1267	55	62.6875	0	0	0	0
88	1	19.9533	1	2	-2	34	0	1	0	0	0	0	1	0	0	0	0.26	0.47	263	1	4.95833	NA	NA	NA	40	0	66	40	4.95833	0	0	1	0
60	1	30.706	1	2	-1	21	0	1	0	0	0	1	1	0	0	0	0.79	2.47	221	1	27.816	NA	31.4833	picosulfate	NA	0	696	96	30.9826	0	0	0	0
56	1	26.8595	2	1	-3	17	0	1	0	0	1	1	0	1	0	0	1.12	1.01	134	1	7.15625	NA	NA	NA	NA	0	210.5	96	10.7604	0	0	0	0
53	0	23.0469	1	5	1	25	0	1	0	0	1	1	0	0	0	0	0.31	0.41	318	1	2.55208	NA	NA	NA	56	0	59.5	56	4.40972	0	0	0	0
56	1	29.6875	1	1	1	35	0	1	0	0	0	1	1	0	0	0	0.58	2.88	257	1	3.07292	NA	NA	NA	71	0	94.75	71	6.04167	0	0	0	0
70	1	28.6907	2	1	-2	19	0	1	0	0	1	1	0	0	0	0	0.97	1.51	253	1	2.69097	NA	NA	NA	NA	0	80.5	80.5	5.73958	0	0	0	0
77	1	22.4005	3	1	-1	19	0	1	0	0	0	1	0	1	0	0	0.53	0.97	423	1	1.97569	NA	NA	NA	5	0	22	5	2.86111	0	0	0	0
76	0	23.4221	3	3	-2	14	0	1	0	0	0	1	1	0	0	0	0.5	0.5	250	1	3.24653	NA	NA	NA	NA	0	182.5	96	9.59028	0	0	0	0
70	1	19.7778	1	5	-1	50	0	1	0	0	1	0	1	0	0	0	1.26	1.47	98	1	42.2257	NA	NA	NA	21	0	746	21	42.2778	0	0	1	0
86	0	18.992	1	1	-1	24	0	1	0	0	0	0	1	1	0	0	2.56	1.15	200	1	4.00972	NA	NA	NA	50	0	56	50	4.40278	0	0	0	0
79	0	25.1096	3	1	-2	31	0	1	0	0	1	0	1	0	0	0	0.45	2.04	125	1	12.3576	NA	33.6667	picosulfate	NA	0	312.25	96	15.1944	0	0	0	0
86	1	22.6409	3	4	-2	26	0	1	0	0	0	0	1	1	0	0	0.51	1.18	271	1	5.66667	NA	NA	NA	42	0	112.75	42	7.55903	0	0	0	0
44	1	26.5668	3	1	-1	12	0	1	0	0	0	1	0	1	0	0	1.19	0.73	81	1	0.357639	60.75	62.6667	Mg_Oxide	88	0	106.5	88	6.38194	0	0	0	0
65	1	25.3069	3	1	-1	18	0	1	0	0	1	0	0	0	0	0	1.06	1.56	260	1	2.04514	NA	NA	NA	NA	0	101	96	6.14931	0	0	0	0
59	1	20.0617	3	3	-2	19	0	1	0	0	0	1	1	1	0	0	0.85	0.67	280	1	2.8125	NA	NA	NA	84	0	181.25	84	9.69097	0	0	0	0
77	0	26.5869	2	1	-2	20	0	1	0	0	0	1	0	0	0	0	0.7	0.64	180	1	2.65972	NA	NA	NA	18	0	107.25	18	6.79514	0	0	0	0
86	0	20.1348	3	1	-1	18	0	1	0	0	0	1	1	0	1	0	0.17	0.35	435	1	28.6528	26	NA	NA	24	0	409	24	36.5382	0	0	0	0
42	1	24.2123	1	1	-1	3	0	1	0	0	0	0	0	0	0	0	1.31	1.16	139	0	0	NA	18.3333	Mg_Oxide	45	0	141.25	45	8.49306	0	0	0	0
52	1	21.4536	1	4	-2	20	0	1	0	0	0	1	0	0	0	0	3.07	0.71	253	0	0	NA	NA	NA	NA	0	145	96	7.96875	0	0	0	0
76	0	19.9534	2	1	-3	19	0	1	0	0	1	0	1	0	0	0	0.71	2.15	186	1	16.8368	NA	80.0167	picosulfate	NA	0	854.5	96	37.934	1	0	0	0
69	0	16.9297	1	1	1	19	1	1	0	0	1	1	0	1	1	0	0.26	2.26	243	1	1.71875	NA	NA	NA	40	0	67.25	40	13.875	0	0	0	0
58	0	17.1847	1	2	-2	26	0	1	0	0	1	1	1	0	0	0	0.18	0.86	95	1	32.5153	50.5	NA	NA	24	0	732.95	24	32.5743	1	1	1	1
82	1	24.6094	1	1	-1	19	0	1	0	0	0	1	1	1	0	0	0.64	1.84	208	1	2.53472	NA	NA	NA	36	0	87.8333	36	11.9236	0	0	0	0
55	1	19.8347	1	5	-4	17	0	1	0	0	0	1	0	1	0	0	1.68	0.86	393	1	2.17708	NA	NA	NA	28	0	33	28	3.29514	0	0	0	0
71	0	29.1363	3	1	-4	29	0	1	0	0	1	1	0	1	0	0	2.11	0.73	116	1	46.4014	NA	NA	NA	NA	0	1061.72	96	46.4014	1	1	1	1
74	1	22.3286	1	2	-2	24	0	1	0	0	0	1	1	1	0	0	1.1	3.58	135	1	13.4583	NA	NA	NA	68	0	275.167	68	13.9722	1	1	1	1
88	1	20.202	3	1	-1	16	0	1	0	0	0	1	0	1	0	0	1.02	0.99	113	1	4.72917	39.9	NA	NA	43	0	161	43	8.77431	0	0	0	0
56	1	27.6817	1	2	-5	18	0	1	1	0	1	1	1	1	0	0	4.96	1.42	137	1	6.20278	NA	67.9833	picosulfate	NA	0	99.3667	96	6.20278	1	1	1	1
79	1	26.6389	1	5	-1	32	0	1	0	0	0	0	1	1	0	0	0.44	1.82	367	1	2.38819	NA	NA	NA	NA	0	34	34	3.41319	0	0	0	0
67	0	23.4087	1	5	-2	34	0	1	0	0	0	0	1	1	0	0	0.4	0.85	268	1	2.95833	NA	NA	NA	NA	0	0.5	0.5	2.95833	0	0	1	0
50	0	12.9346	2	1	-1	17	0	1	0	0	1	0	1	0	0	0	0.22	3.89	392	1	4.91319	NA	NA	NA	22	0	431	22	19.9028	1	0	0	0
68	1	19.052	1	3	-3	26	0	1	0	0	0	1	1	0	0	0	0.76	0.81	209	1	10.0035	80.0833	65	picosulfate	88	0	176.167	88	10.0486	0	0	1	0
69	1	18.3278	1	2	-4	36	0	1	0	0	1	1	0	0	0	0	3.16	1.41	119	1	9.35556	NA	NA	NA	58	0	95.0333	58	9.35556	1	1	1	1
69	1	16.9994	3	5	-1	20	0	1	0	0	0	0	0	0	0	1	1.78	0.6	268	1	11.8847	NA	NA	NA	22	1	422.5	22	19.8333	0	0	0	0
19	1	10.9644	1	1	-3	23	0	1	0	0	0	1	1	1	0	0	0.43	0.26	289	1	6.4375	NA	NA	NA	5	1	102	5	6.4375	0	0	1	0
70	1	20.5191	1	2	-1	21	0	1	0	0	1	1	0	1	0	0	0.44	1.11	60	1	11.4062	NA	NA	NA	NA	0	303.25	96	14.5903	0	0	0	0
68	1	29.6444	2	1	-2	23	1	1	0	0	0	0	0	0	0	0	0.52	6.14	258	1	2.98264	NA	NA	NA	NA	0	26.25	26.25	3.80208	0	0	0	0
44	1	20.2812	2	1	0	16	0	1	0	0	0	0	0	1	0	0	1.1	0.58	159	1	0.121528	NA	NA	NA	NA	0	45.25	45.25	3.94097	0	0	0	0
73	0	23.0667	2	1	0	17	0	1	0	0	0	0	0	1	0	0	0.52	0.31	199	1	0.347222	NA	NA	NA	NA	0	14.25	14.25	2.92014	0	0	0	0
62	1	25.5588	1	2	-1	30	0	1	0	0	0	0	1	0	0	0	0.51	3.69	355	1	4.85069	NA	NA	NA	8	0	237.167	8	11.809	1	0	0	0
79	0	19.6908	2	1	0	18	0	1	0	0	0	0	0	0	0	1	0.45	0.64	341	1	0.586806	NA	NA	NA	18	0	38	18	9.83333	0	0	0	0
70	1	26.8519	3	1	-2	20	0	1	0	0	0	1	0	1	0	0	0.99	5.48	152	1	19.3125	NA	NA	NA	NA	0	938.25	96	42.1458	0	0	0	0
79	1	20.3874	2	1	-1	19	0	1	0	0	1	0	0	1	0	0	0.74	1.55	208	1	0.357639	NA	NA	NA	NA	0	46.25	46.25	4.80556	0	0	0	0
75	1	31.25	3	5	-3	18	0	1	0	0	0	0	1	0	0	0	1.64	1.09	169	1	16.1528	NA	NA	NA	51	0	419.017	51	19.5632	0	0	0	0
68	1	20.9366	1	1	-1	9	0	1	0	0	0	0	0	1	0	1	0.68	1.17	347	0	0	NA	NA	NA	26	1	77.25	26	5.86111	0	0	0	0
70	1	25.0329	2	1	0	17	0	1	0	0	0	1	1	0	0	0	0.6	0.77	190	1	4.65278	NA	NA	NA	16	0	137.25	16	7.68403	0	0	0	0
27	1	19.1516	3	5	-1	2	0	1	0	0	0	1	0	0	0	0	3.27	0.6	210	1	4.16667	NA	NA	NA	NA	0	124	96	7.14583	0	0	0	0
75	1	15.4688	1	3	-2	29	0	1	0	0	1	0	0	0	0	0	0.15	2.58	293	1	30.8264	NA	NA	NA	1	1	693	1	30.8264	1	0	1	0
57	1	26.4236	3	3	-5	19	0	1	0	0	0	1	0	0	0	0	0.64	0.74	469	1	15.1875	NA	81.5	Mg_Oxide	NA	0	506.25	96	23.0208	0	0	0	0
56	1	27.7686	2	1	-1	21	0	1	0	0	0	0	1	0	0	0	0.23	2.48	186	1	3.81944	NA	NA	NA	13	0	65.5	13	4.92361	0	0	0	0
98	0	20.3018	1	2	1	19	0	1	0	0	0	1	1	0	0	0	0.16	0.67	305	1	6.55903	NA	43.5	picosulfate	61	0	168.917	61	8.97222	0	0	0	0
45	1	33.9015	2	1	-1	12	0	1	0	0	0	0	1	1	0	0	1.24	1.06	140	1	4.8125	44.3333	NA	NA	89	0	115.5	89	6.85069	0	0	0	0
57	1	19.5717	1	2	1	28	0	1	0	0	0	1	1	1	1	0	1.39	1.27	183	1	46.8139	NA	NA	NA	46	0	1049.95	46	46.8139	1	1	1	1
78	1	11.8157	1	2	1	30	0	1	0	0	0	0	1	0	0	0	0.4	0.34	285	1	6.90972	NA	45.55	Mg_Oxide	46	0	110	46	6.90972	0	0	1	0
67	1	24.2215	1	2	-2	28	0	1	0	0	0	1	1	0	0	0	0.44	3.76	229	1	7.74653	NA	NA	NA	21	0	217.25	21	10.9965	0	0	0	0
72	1	19.9481	1	2	-1	20	0	1	0	0	0	0	1	0	0	0	0.28	0.47	301	1	10.9861	NA	85.55	sennnoside	NA	0	241.833	96	12.1875	0	0	0	0
59	1	24.8016	3	1	-2	18	0	1	0	0	0	0	1	1	0	0	1.62	0.91	213	1	4.61806	NA	NA	NA	NA	0	148.25	96	8.19792	0	0	0	0
63	1	30.6689	2	1	-2	17	0	1	0	0	0	0	0	0	0	0	8.76	5.86	121	1	30.2236	NA	NA	NA	NA	0	616.367	96	30.2236	1	1	1	1
80	0	20.9275	1	2	2	37	0	1	0	1	1	1	0	0	0	0	0.39	0.68	195	1	12.1181	17	95.3833	NA	61	0	244.333	61	12.1389	1	1	1	1
72	1	24.7676	1	2	-4	15	0	1	0	0	0	1	1	1	0	0	2.3	0.52	189	1	7.60417	37	NA	NA	38	0	183	38	9.55208	0	0	0	0
81	1	27.1831	3	4	-3	30	0	1	0	0	1	1	0	1	0	0	0.34	3.14	119	1	22.9549	NA	NA	NA	NA	0	523.25	96	23.7812	0	0	0	0
57	1	17.9963	1	2	-4	30	0	1	0	0	1	1	0	1	0	0	1.29	1.1	116	1	12.6743	NA	NA	NA	NA	0	257.6	96	12.6743	1	1	1	1
69	0	23.6248	2	1	-2	15	0	1	0	0	1	1	1	1	0	0	2.26	1.26	172	1	3.91319	NA	NA	NA	85	0	112	85	6.85417	0	0	0	0
76	1	26.2485	1	2	-5	19	0	1	0	1	0	1	1	1	0	0	0.31	0.74	171	1	10.0521	40	28.75	sennnoside	46	0	213.917	46	10.8715	0	0	0	0
75	0	26.0375	1	2	-2	16	0	1	0	0	0	1	1	1	0	0	0.28	0.47	112	1	17.8778	23.5333	32.3333	picosulfate	46	1	401.917	46	19.7535	0	0	0	0
71	1	26.0415	1	2	-1	28	0	1	0	0	1	0	1	0	0	0	0.46	2.33	106	1	12.1736	NA	NA	NA	NA	0	306.167	96	14.7049	0	0	0	0
72	1	26.1224	1	1	-4	30	0	1	0	0	0	1	0	0	0	0	0.65	0.68	225	1	4.55903	NA	NA	NA	77	0	221.25	77	12.4653	0	0	0	0
59	1	27.6361	3	1	0	12	0	1	0	0	0	0	0	0	0	0	0.62	0.75	81	0	0	NA	46.85	sennnoside	88	0	113.25	88	7.28819	0	0	0	0
50	1	32.526	1	2	-5	21	0	1	0	0	1	1	1	0	0	0	0.89	1.3	135	1	38.5868	NA	50.1667	picosulfate	NA	0	879.5	96	38.5868	1	1	1	1
50	0	23.2335	1	3	-5	33	0	1	0	1	0	1	1	0	0	0	0.57	1.22	231	1	26.9375	NA	NA	NA	81	1	600	81	26.9375	0	0	1	0
26	0	25.3906	1	3	-4	24	0	1	0	0	0	1	1	0	0	0	0.28	0.66	221	1	15.2222	NA	NA	NA	NA	0	369.25	96	17.316	0	0	0	0
42	1	24.4898	1	2	-5	14	0	1	0	1	0	1	1	1	0	1	0.65	0.44	100	1	12.9118	NA	19.8333	picosulfate	76	0	265	76	12.9861	0	0	0	0
64	1	24.6914	3	1	1	16	0	1	0	0	0	1	0	1	0	0	0.55	2.35	132	1	0.555556	NA	NA	NA	NA	0	55.5	55.5	4.75694	0	0	0	0
68	1	30.4431	2	1	-1	15	0	1	0	0	0	0	0	0	0	0	2.79	0.89	190	1	2.05208	NA	NA	NA	NA	0	19	19	2.82639	0	0	0	0
84	0	22.6667	1	1	-2	21	0	1	0	0	1	0	0	0	0	0	0.83	2.78	194	1	13.4931	NA	NA	NA	91	0	303.5	91	15.8194	1	0	0	0
57	0	20.8117	3	1	1	16	0	1	0	0	0	1	1	0	0	0	0.43	0.8	139	1	5.47222	NA	NA	NA	68	0	168.25	68	9.26042	0	0	0	0
64	1	22.4913	3	5	-4	11	0	1	0	0	0	1	1	0	0	0	0.9	0.88	269	1	4.64583	NA	94	picosulfate	NA	0	105.5	96	6.39583	0	0	0	0
27	1	21.875	3	1	-1	16	0	1	0	0	0	1	0	0	0	0	0.79	1.14	291	1	2.88194	NA	NA	NA	NA	0	65	65	4.75347	0	0	0	0
71	0	20.8075	1	2	-1	24	0	1	0	0	0	1	1	0	0	0	0.29	0.7	118	1	9.16111	NA	6.33333	picosulfate	NA	0	172.867	96	12.2375	1	1	1	1
38	0	13.6409	3	2	-4	32	0	1	0	0	0	1	1	1	0	0	1.14	1.14	196	1	38.2569	NA	41.0667	Amitiza	NA	0	868.75	96	38.2569	1	1	1	1
55	1	22.0249	1	5	1	42	0	1	0	0	1	0	0	1	0	0	3.51	1.84	287	1	5.50625	NA	NA	NA	NA	0	83.3167	83.3167	5.50625	1	1	1	1
50	1	23.7529	1	2	0	17	0	1	0	0	0	1	1	0	1	0	0.4	0.8	456	1	5.89236	NA	NA	NA	37	0	111.75	37	6.67014	0	0	0	0
73	1	18.9292	1	2	-4	22	0	1	0	0	1	1	0	1	0	0	0.65	3.61	209	1	16.0715	NA	56	NA	9	0	419.25	9	19.4236	0	0	1	0
75	0	23.1111	3	1	-1	24	0	1	0	0	1	1	1	0	0	0	0.97	0.45	207	1	6.14931	NA	68	Mg_Oxide	93	0	117.5	93	8.99306	0	0	0	0
70	0	29.1363	3	3	-2	15	0	1	0	0	0	1	1	0	0	0	0.86	0.75	230	1	8.04167	NA	54.2	picosulfate	NA	0	141.5	96	10.0139	0	0	0	0
59	0	26.3465	1	1	1	12	0	1	0	0	0	1	1	0	0	0	0.5	0.6	206	1	2.34375	NA	NA	NA	NA	0	32.5	32.5	3.94097	0	0	0	0
68	1	24.9344	1	2	-3	21	0	1	0	0	1	1	0	1	0	0	0.83	0.7	173	1	7.08681	NA	NA	NA	NA	0	115	96	8.35417	0	0	0	0
79	1	30.0433	3	1	-3	15	0	1	0	0	1	1	1	0	0	0	6.89	7.44	195	1	27.1146	NA	NA	NA	9	0	510.833	9	28.6979	1	1	1	1
72	0	34.5188	2	1	-1	15	0	1	0	0	0	1	1	0	0	0	4.41	1.59	118	1	41.6493	NA	91	Mg_Oxide	NA	0	951.25	96	41.6493	0	0	1	0
66	0	26.6667	3	1	-1	14	0	1	0	0	0	0	1	1	0	0	0.77	0.96	146	1	4.92014	NA	63.3333	Mg_Oxide	NA	0	112.333	96	6.72917	0	0	0	0
68	1	27.335	2	4	-1	13	0	1	0	0	0	0	0	0	0	0	1.86	0.91	379	0	0	NA	NA	NA	NA	0	23.6667	23.6667	2.96181	0	0	0	0
47	1	28.5018	2	1	0	14	0	1	0	0	0	0	0	0	0	0	0.46	0.76	342	1	1.22222	NA	NA	NA	NA	0	46.25	46.25	3.90625	0	0	0	0
76	1	21.7028	2	1	-3	17	0	1	0	0	1	1	1	0	0	0	1.06	1.2	172	1	9.90625	NA	NA	NA	NA	0	497	96	22.7639	0	0	0	0
70	1	24.0882	1	3	-3	19	0	1	0	0	0	0	1	0	0	0	0.62	0.78	265	1	9.22917	NA	NA	NA	28	1	238.5	28	12.875	0	0	0	0
79	1	15.196	1	1	-4	35	1	1	0	0	0	1	1	0	0	0	0.2	9.58	322	1	7.70833	NA	NA	NA	12	1	138.167	12	7.70833	0	0	1	0
74	1	23.8751	3	2	0	13	0	1	0	0	0	0	1	0	0	0	0.34	0.42	321	1	3.15625	NA	57.1667	Mg_Oxide	NA	0	70.5	70.5	6.96181	0	0	0	0
76	1	28.3737	1	1	-4	19	0	1	0	0	1	1	0	1	0	0	1.44	1.62	266	1	6.04167	45	NA	NA	NA	0	146.25	96	8.07986	0	0	0	0
18	1	19.4118	1	5	-2	13	0	1	0	0	0	0	1	0	0	0	0.64	0.57	252	1	2.93056	NA	NA	NA	NA	0	66.75	66.75	4.70139	0	0	0	0
52	1	24.1789	1	5	-3	25	0	1	0	0	1	0	0	0	0	0	7.71	1.05	190	1	20.2104	NA	NA	NA	7	0	306.05	7	28.2521	1	1	1	1
75	0	24.2028	3	1	-4	22	0	1	0	0	0	0	0	0	0	0	0.62	1.65	208	1	14.5	NA	NA	NA	76	0	535.667	76	24.4861	0	0	0	0
66	0	26.6556	3	1	-1	20	0	1	0	0	0	0	0	0	0	0	1.06	0.51	246	1	2.30903	NA	NA	NA	31	1	67.25	31	5.12847	0	0	0	0
78	1	27.1302	2	2	-2	16	0	1	0	0	1	1	1	0	0	0	0.69	0.9	290	1	28.7514	NA	52.75	picosulfate	NA	0	642.75	96	28.7674	1	0	1	0
44	0	39.0625	1	5	0	21	0	1	0	0	1	0	0	0	0	0	0.9	0.5	366	1	2.62847	NA	NA	NA	7	0	103	7	6.79514	0	0	0	0
75	0	20	1	5	-4	14	0	1	0	0	0	1	1	0	0	1	0.25	0.4	323	1	17.4896	NA	67.5	NA	32	0	373	32	17.4896	0	0	1	0
76	1	24.6257	1	3	-4	20	0	1	0	0	0	0	1	0	0	1	0.3	0.71	336	1	4.90625	NA	NA	NA	53	0	434	53	20.0069	0	0	0	0
41	1	24.1351	2	1	-1	12	0	1	0	0	1	0	0	1	0	0	8.68	0.63	246	1	4.60069	36.2667	NA	NA	NA	0	131.25	96	7.5625	0	0	0	0
72	1	25.9249	1	1	-4	31	0	1	0	0	1	1	0	1	0	0	1.27	0.69	203	1	7.375	NA	NA	NA	NA	0	231.5	96	11.5972	0	0	0	0
87	1	20.9566	1	2	-1	25	0	1	0	0	1	0	0	0	0	0	0.66	0.73	297	1	7.12153	NA	NA	NA	24	1	111	24	8.13542	1	0	0	0
51	1	32.2831	1	5	-4	33	0	1	0	0	0	1	1	1	0	0	1.71	2.44	192	1	6.16736	NA	NA	NA	39	0	102.1	39	6.32014	1	1	1	1
73	1	22.4635	3	4	-5	25	0	1	0	0	0	1	0	1	0	0	1.11	1.04	439	1	8.92431	NA	NA	NA	NA	0	166.683	96	8.92431	1	1	1	1
80	0	26.5997	3	3	-2	18	0	1	0	0	0	0	1	0	0	0	0.66	0.73	339	1	18.5139	NA	NA	NA	79	0	551	79	24.9028	0	0	0	0
37	1	22.2222	3	5	-4	22	0	1	0	0	0	1	1	0	0	0	1	0.51	458	1	9.57292	NA	12.5	Mg_Oxide	NA	0	353.75	96	16.7604	0	0	0	0
62	1	19.8791	1	5	-3	20	1	1	0	0	0	1	1	0	0	0	2.56	2.61	100	1	10.5444	NA	45.25	picosulfate	89	0	205.067	89	11.7354	1	1	1	1
76	0	22.4017	2	1	-2	18	0	1	0	0	0	0	1	0	0	0	1.27	2.02	308	1	3.54167	NA	NA	NA	62	0	85	62	6.75694	0	0	0	0
73	1	22.5827	1	2	0	15	0	1	0	0	0	0	1	0	0	0	0.26	0.64	183	1	3.83333	NA	NA	NA	17	0	66.5	17	4.73611	0	0	0	0
71	1	22.8113	1	2	-1	22	0	1	0	0	0	0	0	1	0	0	0.22	0.82	244	1	2.10278	NA	NA	NA	NA	0	26.25	26.25	3.05208	0	0	0	0
73	0	23.7812	3	5	-3	36	0	1	0	0	1	0	0	1	0	0	8.19	5.72	185	1	16.6667	NA	NA	NA	35	1	279.5	35	16.6667	1	0	1	0
84	0	18.7305	3	4	0	20	0	1	0	0	1	1	0	0	0	0	0.67	2.62	357	1	3.50347	NA	NA	NA	50	1	103	50	6.52431	0	0	0	0
41	1	26.1224	1	3	-4	29	0	1	0	0	0	0	1	0	0	0	1.58	1.77	282	1	9.57292	NA	42.5833	picosulfate	78	1	173.917	78	9.57292	1	0	1	0
89	0	17.7592	1	5	-3	30	0	1	0	0	1	0	1	1	0	0	1.13	0.66	247	1	42.2118	NA	NA	NA	NA	0	954.083	96	42.2188	1	1	1	1
69	1	19.5666	2	2	-3	19	0	1	0	0	0	1	0	0	0	0	0.59	0.91	269	1	6.86458	NA	50	picosulfate	NA	0	158.75	96	8.5625	0	0	0	0
74	1	21.6029	2	1	-2	17	0	1	0	0	1	1	1	0	0	0	0.67	1.43	276	1	3.82639	NA	NA	NA	70	0	112.5	70	6.84722	0	0	0	0
73	1	24.9716	3	1	-1	22	0	1	0	0	0	1	0	1	0	0	4.65	0.92	202	1	5.9375	NA	NA	NA	NA	0	213.25	96	10.8264	0	0	0	0
67	1	23.9062	1	2	-4	29	0	1	0	0	1	1	0	1	0	0	0.91	1.95	276	1	14.3993	NA	95.0667	picosulfate	NA	0	298.75	96	14.4062	0	0	1	0
83	1	23.4639	3	5	-3	28	0	1	0	0	1	0	0	1	0	0	2.63	4.51	248	1	19.1715	NA	NA	NA	26	1	104.617	26	19.1715	1	1	1	1
83	1	22.0386	1	2	-5	26	0	1	0	0	0	1	0	0	0	0	0.51	0.74	215	1	7.40556	35	41.5	picosulfate	78	0	132.25	78	7.45833	0	0	0	0
80	1	20.5012	2	1	-3	27	0	1	0	0	1	0	0	0	0	0	0.8	2.83	106	1	20.5236	NA	NA	NA	34	0	532.15	34	24.4125	1	0	1	1
84	1	23.3091	3	1	-3	20	0	1	0	0	1	0	1	0	0	0	2.29	1.58	266	1	31.55	NA	NA	NA	NA	0	927.617	96	40.6993	1	1	1	1
88	1	19.5312	3	1	-1	19	0	1	0	0	1	1	0	1	0	0	0.69	2.25	51	1	38.8722	NA	84.0167	Mg_Oxide	NA	0	897.5	96	39.5868	0	0	1	0
29	1	44.6429	1	2	-4	7	0	1	0	1	0	1	1	1	0	0	0.28	0.77	67	1	7.95	NA	74	Amitiza	NA	0	210.417	96	10.6979	0	0	0	0
24	1	30.0479	3	3	-3	19	0	1	0	0	0	0	1	1	0	0	0.74	0.63	376	1	8.48958	NA	93	picosulfate	NA	0	160	96	8.625	0	0	0	0
57	1	23.3407	2	4	0	19	0	1	0	0	0	0	0	0	0	0	1.18	0.93	542	0	0	NA	NA	NA	NA	0	14.5	14.5	2.52431	0	0	0	0
47	1	27.0416	3	1	-2	10	0	1	0	0	0	1	0	1	0	0	0.44	2	156	1	20.5451	91.25	NA	NA	NA	0	762.5	96	33.7396	0	0	0	0
76	1	16.3821	1	1	0	33	0	1	0	0	0	0	1	0	0	0	0.27	0.39	193	1	10.5521	70.5	70.5	Mg_Oxide	84	0	197.25	84	10.5521	1	0	1	0
77	1	20.6142	2	1	-1	15	0	1	0	0	0	0	0	1	0	0	4.45	1.08	279	1	2.50347	NA	NA	NA	NA	0	55.25	55.25	4.67361	0	0	0	0
81	1	16.9124	1	2	-2	30	0	1	0	0	0	1	1	0	0	0	1.01	0.82	210	1	18.9965	NA	NA	NA	64	0	552.5	64	25.0625	0	0	0	0
72	1	23.1084	3	1	-1	25	0	1	0	0	1	1	0	0	0	0	0.44	5.15	193	1	6.27778	NA	NA	NA	NA	0	149.25	96	9.08333	0	0	0	0
87	0	22.5069	2	5	-4	14	0	1	0	0	0	1	0	0	0	0	0.87	1.43	226	1	4.05208	NA	NA	NA	NA	0	114.75	96	7.01042	0	0	0	0
62	0	19.2661	1	2	-2	22	0	1	0	0	0	1	1	0	0	0	1.32	0.5	248	1	17.2778	NA	NA	NA	NA	0	367.75	96	17.2778	0	0	1	0
75	0	15.5556	1	2	-1	25	0	1	0	0	0	1	1	0	0	0	0.6	0.56	225	1	10.6076	NA	NA	NA	9	0	208.083	9	10.6076	1	1	1	1
43	1	24.3242	2	1	0	14	1	1	0	0	0	0	0	0	0	0	0.42	8.17	298	1	0.0694444	NA	NA	NA	NA	0	46.25	46.25	3.93056	0	0	0	0
66	1	20.0692	1	1	-2	12	0	1	0	0	0	1	0	0	0	0	0.8	3.17	172	1	19.6181	NA	NA	NA	NA	0	698.5	96	37.809	0	0	0	0
75	1	22.8252	2	2	-1	16	0	1	0	0	0	0	1	0	0	0	0.26	0.93	298	0	0	NA	30.9	picosulfate	44	1	58.6667	44	4.40625	0	0	0	0
77	1	15.9439	1	1	-1	21	0	1	0	0	1	1	1	0	0	0	0.35	0.48	228	1	11.2083	NA	75.6667	picosulfate	NA	0	222	96	11.2083	0	0	1	0
78	1	23.3985	2	1	-3	23	0	1	0	0	1	1	1	0	0	0	0.7	1.62	105	1	4.86806	NA	NA	NA	54	0	150.25	54	8.875	0	0	0	0
66	1	17.8154	1	5	-5	47	0	1	0	0	0	0	1	1	0	0	0.44	1.85	329	1	20.059	NA	NA	NA	5	1	162.5	5	23.8924	1	0	1	0
27	1	35.351	1	5	-1	26	0	1	0	0	1	0	0	0	0	0	25.37	3.12	263	0	4.06667	NA	NA	NA	NA	0	167.1	96	15.2576	1	1	1	1
80	1	20.4507	3	4	-1	31	0	1	0	0	1	0	0	0	0	0	0.73	1.63	175	1	9.58681	NA	NA	NA	NA	0	200	96	10.5139	0	0	0	0
49	1	28.2284	1	5	0	14	0	1	0	0	0	0	0	0	0	0	0.51	1.07	291	0	0	NA	NA	NA	NA	0	46	46	3.86806	0	0	0	0
45	1	27.143	1	1	-1	11	0	1	0	0	0	1	1	0	0	0	0.98	0.87	238	1	2.72917	NA	NA	NA	NA	0	40.5	40.5	4.60417	0	0	0	0
48	1	24.8016	3	1	-1	16	0	1	0	0	0	1	0	0	0	0	1.99	2.95	183	1	4.51736	NA	NA	NA	78	0	151.833	78	8.38542	0	0	0	0
87	0	25.4603	2	1	0	21	0	1	0	0	1	0	1	0	0	0	0.32	1.78	343	1	4.76389	NA	NA	NA	24	0	67.5	24	5.75347	0	0	0	0
65	1	17.7552	1	2	1	38	0	1	0	0	0	0	1	0	0	0	0.49	1.75	291	1	12.1146	NA	NA	NA	27	0	148.417	27	12.1146	1	1	1	1
79	1	26.1224	1	2	-5	22	0	1	0	1	0	1	1	1	0	0	0.2	1.37	209	1	21.4514	46.9167	NA	NA	NA	0	467.833	96	21.4514	1	0	1	0
54	1	19.6898	2	5	0	18	0	1	0	0	0	0	0	1	0	0	0.26	0.32	453	0	0	NA	NA	NA	NA	0	3	3	2.83681	0	0	0	0
45	1	25.96	1	5	0	9	0	1	0	0	0	0	1	0	0	0	0.18	0.49	406	1	3.99306	NA	NA	NA	91	0	121.333	91	7	0	0	0	0
82	1	23.7024	3	3	-3	26	0	1	0	0	0	0	1	0	0	0	1.31	0.99	342	1	9.98264	NA	NA	NA	NA	0	155.5	96	10.0104	0	0	0	0
69	1	19.3061	1	3	-4	17	0	1	0	0	0	1	1	0	0	0	0.09	0.37	355	1	12.8472	NA	47	Mg_Oxide	95	0	217.25	95	14.6493	0	0	0	0
68	1	23.9188	1	2	-1	24	0	1	0	0	0	0	1	1	0	0	0.27	1.22	286	1	3.27083	NA	NA	NA	NA	0	67.5	67.5	4.75	0	0	0	0
68	0	19.5312	3	1	-2	17	0	1	0	0	0	1	1	1	0	0	0.64	0.77	311	1	7.35764	NA	82.5	NA	1	0	98.5	1	9.22569	0	0	0	0
72	1	21.1493	1	5	1	35	0	1	0	0	1	1	0	0	0	0	11.41	2.08	206	1	3.31597	NA	NA	NA	NA	0	195	96	11.1007	0	0	0	0
77	1	17.6033	2	1	0	12	0	1	0	0	0	0	0	0	0	0	0.71	0.77	147	1	0.770833	NA	NA	NA	64	1	67.3333	64	4.88542	1	0	0	0
56	1	25.2899	2	4	-2	5	0	1	0	0	0	1	1	0	0	0	0.61	0.8	410	1	4.44444	NA	NA	NA	NA	0	56.5	56.5	4.3125	0	0	0	0
68	1	28.5962	2	1	-1	14	0	1	0	0	0	0	0	1	0	0	3.04	0.7	154	1	4.52083	NA	NA	NA	NA	0	91	91	5.86458	0	0	0	0
62	0	22.9055	2	2	-1	10	0	1	0	0	0	1	0	0	0	0	0.67	0.47	231	1	2.85764	NA	NA	NA	NA	0	94.5	94.5	5.90625	0	0	0	0
73	0	21.5486	2	1	-1	20	0	1	0	0	1	0	1	1	0	0	0.93	1.66	152	1	35.1076	NA	27	NA	11	1	218.25	11	37.8333	1	0	1	0
52	0	27.5482	3	3	-1	12	0	1	0	0	0	1	0	0	0	0	0.73	0.49	362	1	14.066	NA	NA	NA	62	0	291	62	14.6493	0	0	0	0
71	0	21.9138	3	1	-1	15	0	1	0	0	0	0	1	0	0	0	0.45	0.68	284	1	2.47917	NA	NA	NA	16	0	80.25	16	5.78819	0	0	0	0
76	0	18.6667	3	3	-4	23	0	1	0	0	0	1	0	0	0	0	0.46	0.83	430	1	8.61111	NA	NA	NA	NA	0	204.75	96	10.5312	0	0	0	0
74	1	24.2215	1	2	-5	27	0	1	0	0	1	1	1	1	0	0	0.7	1.32	239	1	39.3597	18.2833	NA	NA	23	1	897.083	23	41.066	1	1	1	1
62	1	26.2377	1	2	-1	23	1	1	0	0	0	1	1	0	0	0	0.19	6.05	246	1	21.8264	NA	NA	NA	73	0	477.667	73	21.8264	0	0	1	0
84	0	23.7812	3	5	-4	28	0	1	0	0	0	1	1	0	0	0	0.58	0.34	250	1	11.3056	NA	NA	NA	26	0	306	26	15.2257	0	0	0	0
69	1	20.8298	2	1	0	11	0	1	0	0	0	0	0	1	0	0	0.51	0.93	128	1	0.184028	NA	NA	NA	NA	0	36.5	36.5	4.98264	0	0	0	0
71	0	20.8985	2	1	-1	22	0	1	0	0	1	0	0	0	0	0	0.28	0.64	91	1	0.291667	NA	NA	NA	NA	0	25.1667	25.1667	3.01736	0	0	0	0
28	1	35.083	1	2	0	8	0	1	0	0	0	1	1	1	0	1	0.43	0.69	129	1	5.90278	48.0333	NA	NA	53	1	118	53	6.84028	0	0	0	0
58	1	18.9841	2	2	-5	32	0	1	0	0	1	1	0	1	0	0	1.14	2.34	83	1	21.1319	NA	NA	NA	NA	0	454.333	96	21.1319	1	1	1	1
69	1	23.03	3	1	-3	35	0	1	0	0	0	1	0	1	0	0	1.5	2.46	128	1	4.49306	88.0667	NA	NA	54	0	102.667	54	6.77431	0	0	0	0
27	0	23.4579	2	1	-1	14	0	1	0	0	0	0	0	1	0	0	0.53	0.43	336	1	0.208333	NA	NA	NA	NA	0	63	63	5.81944	0	0	0	0
80	1	24.4073	3	1	0	25	0	1	0	0	0	1	0	0	0	0	0.48	3.49	232	1	10.9097	23	3.66667	picosulfate	40	0	282.833	40	13.7292	0	0	0	0
44	0	16.374	1	1	-3	23	0	1	0	0	1	0	0	0	0	0	4.67	0.62	165	0	1.94792	NA	NA	NA	1	0	55.2333	1	12.1208	1	1	0	0
91	1	16.6445	1	1	2	17	0	1	0	0	1	1	1	0	0	0	0.68	1.56	115	1	12.475	NA	NA	NA	NA	0	251.817	96	12.475	1	1	1	1
77	1	18.8492	1	2	-1	23	0	1	0	0	0	0	1	1	0	1	0.73	0.48	203	1	18.7743	63.75	NA	NA	NA	0	371.167	96	19.6424	0	0	0	0
68	1	29.413	2	1	-1	17	0	1	0	0	1	1	0	1	0	0	1.21	0.97	161	1	4.84028	NA	NA	NA	86	0	90.25	86	5.8125	0	0	0	0
44	0	23.833	1	4	0	9	0	1	0	0	0	0	0	1	0	0	0.34	0.5	222	0	0	NA	NA	NA	NA	0	28	28	6.18403	0	0	0	0
58	1	25.9766	1	2	-3	17	0	1	0	0	0	1	1	1	0	0	0.21	0.87	183	1	3.71181	NA	NA	NA	20	1	70.25	20	5.03819	0	0	0	0
83	1	18.3594	1	1	-5	28	0	1	0	1	1	1	1	0	0	0	0.38	0.88	256	1	8.14583	NA	NA	NA	18	0	265.25	18	13.0625	0	0	0	0
82	1	22.3081	1	3	-4	20	0	1	0	0	0	1	1	0	0	0	0.57	0.73	288	1	7.54167	NA	NA	NA	NA	0	231	96	11.5972	0	0	0	0
67	0	24.0838	2	1	-1	15	0	1	0	0	0	0	1	0	0	0	6.72	1.25	146	1	19.4306	NA	NA	NA	16	1	939	16	41.5938	0	0	0	0
79	1	25.9095	3	1	-5	36	0	1	0	0	0	0	1	1	0	0	0.87	3.17	125	1	12.1778	NA	NA	NA	11	1	198.767	11	12.1778	1	1	1	1
87	0	16	1	3	-2	25	0	1	0	0	0	0	1	0	0	0	1.03	0.69	186	1	11.5382	NA	29.25	picosulfate	46	0	106	46	12.9479	0	0	0	0
74	0	21.0669	2	1	-1	21	0	1	0	0	1	0	0	1	1	0	2.58	0.51	77	1	5.70486	NA	NA	NA	NA	0	141	96	7.84375	0	0	0	0
46	1	33.0579	3	1	-2	21	0	1	0	0	0	1	0	0	0	0	1.57	6.96	117	1	6.37153	NA	NA	NA	NA	0	318.25	96	15.3785	0	0	0	0
42	1	29.2839	3	1	0	18	0	1	0	0	0	0	0	1	0	0	1.01	0.95	240	1	1.33333	NA	NA	NA	NA	0	29.5	29.5	3.23958	0	0	0	0
46	1	26.8566	3	1	-2	12	0	1	0	0	0	1	0	1	0	0	0.65	1.06	107	1	6.99792	NA	NA	NA	NA	0	172.417	96	9.17014	0	0	0	0
57	1	25.9516	3	1	-1	14	0	1	0	0	0	0	1	0	0	0	1.89	1.06	157	1	3.44792	NA	NA	NA	80	0	180	80	9.46875	0	0	0	0
55	1	29.3519	2	1	-1	21	0	1	0	0	1	1	1	0	0	0	1.42	1.6	187	1	4.91319	NA	NA	NA	NA	0	140.5	96	7.82986	0	0	0	0
53	1	25.2903	2	1	-1	16	0	1	0	0	0	1	1	0	1	0	1.07	0.67	187	1	2.88542	NA	34.8167	picosulfate	46	1	95	46	5.97569	0	0	0	0
75	1	17.9265	2	1	0	24	1	1	0	0	1	0	0	0	0	0	1.72	4.13	373	1	3.77778	NA	NA	NA	79	0	121	79	7.64583	0	0	0	0
51	1	27.0317	2	1	0	13	0	1	0	0	0	0	0	0	0	0	0.75	0.49	172	1	0.736111	NA	NA	NA	NA	0	40.5	40.5	3.80556	0	0	0	0
66	1	29.4582	2	1	-1	16	0	1	0	0	0	1	1	0	0	0	0.47	0.87	156	1	2.94097	NA	NA	NA	NA	0	40.25	40.25	3.75694	0	0	0	0
75	1	17.337	3	1	-1	25	0	1	0	0	0	0	0	0	0	0	0.98	2.68	141	1	5.57292	NA	65.5	Mg_Oxide	NA	0	181.25	96	9.6875	0	0	0	0
50	1	26.1224	1	1	-5	23	0	1	0	1	0	1	1	0	0	0	0.62	0.79	304	1	2.19097	NA	NA	NA	NA	0	52	52	4.08681	0	0	0	0
34	0	31.25	1	5	-4	32	0	1	0	0	0	1	0	1	0	0	6.23	0.89	435	1	6.96181	NA	NA	NA	62	0	142	62	7.84375	0	0	0	0
32	0	24.287	1	5	-1	18	0	1	0	0	0	0	1	0	0	0	0.43	0.47	378	1	3.96528	NA	NA	NA	25	0	75.75	25	5.11458	0	0	0	0
43	1	21.2228	3	3	-4	22	0	1	0	0	1	1	1	1	0	0	0.82	0.66	321	1	11.8264	24.3333	NA	NA	NA	0	237	96	11.8264	1	0	1	0
70	1	21.5451	3	4	-1	18	0	1	0	0	0	0	0	1	0	0	0.63	0.86	212	1	1.17361	NA	NA	NA	NA	0	74.75	74.75	5.12847	0	0	0	0
64	1	28.3874	2	1	-1	16	0	1	0	0	1	0	1	0	0	0	2	1.05	248	1	4.85417	NA	NA	NA	20	0	101.333	20	6.80903	0	0	0	0
46	0	20.5688	1	1	0	15	0	1	0	0	0	0	0	0	0	0	0.65	0.45	101	1	0.545139	NA	NA	NA	NA	0	38.5	38.5	3.88542	0	0	0	0
48	1	26.1649	1	4	-3	25	0	1	0	0	1	1	0	1	0	0	0.8	2.25	174	1	5.97222	NA	33.1667	picosulfate	68	0	191.75	68	9.95486	0	0	0	0
84	0	28.4444	1	2	-1	12	0	1	0	0	0	0	1	0	0	0	0.28	0.62	376	1	4.66667	NA	NA	NA	NA	0	65.5	65.5	4.66667	0	0	1	0
61	1	26.5203	1	1	-1	34	1	1	0	0	1	0	1	0	0	0	0.63	2.35	346	1	17.8951	NA	NA	NA	20	0	340.65	20	18.1069	1	1	1	1
70	1	20.2812	3	1	-1	28	0	1	0	0	1	0	0	1	0	0	0.8	0.95	237	1	8.21875	NA	NA	NA	63	0	136.25	63	8.21875	0	0	1	0
75	1	20.202	3	1	-4	34	1	1	0	0	1	0	0	0	0	0	1.68	3.04	117	1	35.9167	NA	NA	NA	38	1	795.75	38	37.0799	0	0	1	0
54	1	25.9516	1	2	-4	16	0	1	0	1	0	1	1	0	0	0	0.8	0.57	125	1	19.0382	NA	NA	NA	32	0	462	32	21.7639	0	0	0	0
55	1	26.0044	1	2	-5	17	0	1	0	0	0	1	1	1	0	1	0.31	0.64	247	1	5.275	NA	43	Amitiza	67	1	95.6667	67	5.98264	0	0	0	0
69	1	16.6124	2	1	0	19	1	1	0	0	0	0	0	0	0	0	1.05	7.45	377	1	1.96875	NA	NA	NA	19	1	47.3333	19	3.92014	0	0	0	0
73	0	30.189	2	1	-1	21	1	1	0	0	0	1	0	1	0	0	0.2	9.73	158	1	4.82986	NA	39.3333	Mg_Oxide	95	0	135.25	95	7.81597	0	0	0	0
78	0	20.9184	1	1	-1	34	0	1	0	0	1	0	1	0	0	0	0.36	3.83	297	1	65.8021	NA	70.0333	picosulfate	NA	0	1531	96	66.0868	1	0	1	0
71	1	28.125	2	3	-3	11	0	1	0	0	0	1	0	0	0	0	0.38	0.67	391	0	0	NA	NA	NA	NA	0	252.5	96	12.684	0	0	0	0
82	1	21.048	2	5	0	19	0	1	0	0	0	1	1	0	0	0	0.31	0.72	211	1	2.63889	NA	NA	NA	38	0	43.5833	38	3.78125	0	0	0	0
75	1	21.3817	2	1	-1	26	1	1	0	0	1	1	0	0	0	0	0.68	4.42	333	1	61.4306	NA	NA	NA	NA	0	1424.42	96	61.4306	1	1	1	1
77	1	22.9481	2	3	-4	25	0	1	0	0	0	1	1	0	0	0	0.17	0.56	369	1	9.49653	NA	NA	NA	NA	0	211.75	96	10.7847	0	0	0	0
39	1	40.5883	1	2	-2	10	0	1	0	0	0	1	1	1	0	0	0.45	1.13	249	1	6.00347	NA	25	Amitiza	58	0	122	58	7.05903	0	0	0	0
77	1	21.5139	3	1	-4	40	0	1	0	0	1	0	0	1	0	0	3.31	1.82	68	1	42.5069	NA	NA	NA	20	1	958.75	20	42.5069	1	1	1	1
22	1	21.3494	1	5	-4	27	0	1	0	0	1	1	0	0	0	0	0.74	0.89	174	1	5.47222	NA	NA	NA	NA	0	24	24	5.47222	1	1	1	1
64	0	22.6097	3	5	-1	12	0	1	0	0	0	1	0	1	0	0	0.47	0.51	384	1	2.82639	NA	NA	NA	NA	0	69.3333	69.3333	4.83681	0	0	0	0
76	1	18.4425	3	1	-3	32	0	1	0	0	1	1	1	1	0	0	0.66	1.88	307	1	4.56111	NA	NA	NA	16	0	49.1333	16	4.56111	1	1	1	1
65	0	21.2306	3	1	-1	16	0	1	0	0	0	1	0	1	0	0	6.41	0.92	309	1	7.59028	NA	NA	NA	NA	0	255.25	96	12.6389	0	0	0	0
75	1	23.9817	2	1	-1	22	0	1	0	0	1	0	0	1	0	0	2.65	2.57	232	1	4.77431	NA	NA	NA	NA	0	155.25	96	8.73958	0	0	0	0
76	0	23.5556	3	1	-1	17	0	1	0	0	0	0	0	1	0	0	0.85	0.99	185	1	4.25694	NA	NA	NA	NA	0	153.5	96	8.39583	0	0	0	0
43	1	21.09	2	1	-3	12	0	1	0	0	0	1	1	0	0	0	4.75	1.07	130	1	6.72222	37.95	95	sennnoside	NA	0	194	96	10.1389	0	0	0	0
